# Supplementary material for: Sterol 14α-demethylase mutation leads to amphotericin B resistance in Leishmania mexicana
Source: PLoS Negl Trop Dis. 2017 Jun 16;11(6):e0005649. doi: 10.1371/journal.pntd.0005649 (PMC5498063; doi:10.1371/journal.pntd.0005649)
Supplement: S1 Table — (XLSX) [file pntd.0005649.s001.xlsx]

## Sheet: Comparison
Mass	RT	FORMULA	Isomers	Putative metabolite	confidence	Map	Pathway	max intensity	Wtcells	Wtspentmedium	Resistcells	Resistspentmedium	Medium	ttest: Wtcells	ttest: Wtspentmedium	ttest: Resistcells	ttest: Resistspentmedium	ttest: Medium	Mean: Wtcells	Mean: Wtspentmedium	Mean: Resistcells	Mean: Resistspentmedium	Mean: Medium	SD: Wtcells	SD: Wtspentmedium	SD: Resistcells	SD: Resistspentmedium	SD: Medium	RSD: Wtcells	RSD: Wtspentmedium	RSD: Resistcells	RSD: Resistspentmedium	RSD: Medium	Fisher: Wtcells	Fisher: Wtspentmedium	Fisher: Resistcells	Fisher: Resistspentmedium	Fisher: Medium	PeakID
70.0531	16.8846	C3H6N2	#VALUE!	beta-Aminopropionitrile	8	Amino Acid Metabolism	beta-Alanine metabolism__Cyanoamino acid metabolism	14532	1	1.26042	1.14179	1.30035	1.22602	1	0.0403211	0.207815	0.0720032	0.0536311	10195.7	12850.8	11641.3	13258	12500.1	1157.62	541.87	1200.91	1725.93	771.524	0.113541	0.0421661	0.103159	0.13018	0.0617212	0	4.31527	0.751136	2.17131	2.74399	p2631
70.0783	4.92237	C5H10	#VALUE!	butylene	5	0	0	121855	1	0.0221438	1.07039	0.016782	0.0215553	1	0.0123833	0.726256	0.012284	0.012447	93326.8	2066.61	99896.5	1566.21	2011.69	17820.6	663.659	24261.7	525.235	236.776	0.190949	0.321134	0.242868	0.335354	0.1177	0	26.1888	0.0476281	26.4905	26.2521	p407
71.0735	33.6627	C4H9N	#VALUE!	pyrrolidine	7	0	0	3315215	1	0.0885796	0.690564	0.023993	0.00288859	1	0.0049061	0.0232507	0.00399088	0.00423424	2985532	264457	2.0617e+06	71631.7	8623.97	336625	22610.9	285050	40069.9	1886.3	0.112752	0.0854991	0.13826	0.559387	0.218728	0	65.0477	4.38641	73.8831	78.203	p805
73.0164	16.1105	C2H3NO2	#VALUE!	Iminoglycine	6	Metabolism of Cofactors and Vitamins	Thiamine metabolism	36629	1	0.105567	0.877795	0.062159	0	1	0.0594815	0.793065	0.054113	NA	23677.5	2499.57	20784	1471.77	0	9376.62	230.753	14954.5	572.779	NA	0.396014	0.0923174	0.719519	0.389177	NA	0	5.09815	0.0268729	5.58754	low	p840
75.032	18.71	C2H5NO2	#VALUE!	Glycine	10	Amino Acid Metabolism	Bile acid biosynthesis__Purine metabolism__Glycine, serine and threonine metabolism__Lysine degradation__Cyanoamino acid metabolism__Glutathione metabolism__Methane metabolism__Thiamine metabolism__Porphyrin and chlorophyll metabolism__Nitrogen metabolism	5798200	1	0.124573	1.00324	0.079261	0.0903709	1	0.059004	0.992754	0.0519441	0.0533715	3.90096e+06	485955	3.91361e+06	309194	352534	1.50551e+06	39437.8	1.69282e+06	183992	172683	0.385932	0.0811553	0.432546	0.595071	0.489833	0	5.14185	3.11626e-05	5.60805	5.48315	p588
75.0683	19.104	C3H9NO	#VALUE!	(R)-1-Aminopropan-2-ol	6	Amino Acid Metabolism	Glycine, serine and threonine metabolism__Porphyrin and chlorophyll metabolism	236627	1	0.0361973	0.0639329	0.0235095	0.0255084	1	0.040918	0.0429998	0.0399428	0.0400967	183130	6628.79	11708	4305.28	4671.33	63831.4	823.54	2825.75	187.939	215.543	0.348559	0.124237	0.241352	0.0436533	0.0461416	0	7.64455	7.198	7.84839	7.81627	p1223
81.9819	16.3777	H3O3P	#VALUE!	Phosphonate	7	0	0	134301	1	0.999156	1.28863	0.469553	0.88184	1	0.995132	0.319463	0.228893	0.841818	74970.7	74907.4	96609.7	35202.7	66112.1	11807.9	12082.1	28389.4	40853.2	67174.4	0.157501	0.161295	0.293856	1.16051	1.01607	0	1.40414e-05	0.495298	0.874521	0.0168694	n1148
86.0366	14.6863	C4H6O2	#VALUE!	2-Butyne-1,4-diol	5	0	0	8958	1	0.92305	0.650629	0.899676	1.11277	1	0.168344	0.0586384	0.551351	0.691582	6593.45	6086.08	4289.89	5931.97	7336.97	290.27	418.638	1088.87	1605.55	2802.03	0.0440239	0.0687862	0.253822	0.27066	0.381905	0	0.99193	4.17859	0.164369	0.0696631	n303
87.032	17.8299	C3H5NO2	#VALUE!	2-Aminoacrylate	8	Amino Acid Metabolism	Cysteine metabolism	206134	1	0.0302763	0.731933	0.0213121	0.268024	1	0.0102227	0.298026	0.00986148	0.00563145	186761	5654.46	136697	3980.29	50056.6	31989.4	559.736	61260.7	1887.15	20660.6	0.171285	0.0989903	0.44815	0.474125	0.412746	0	32.0424	0.524783	32.5343	12.8868	p1844
88.016	6.61294	C3H4O3	#VALUE!	Pyruvate	10	Carbohydrate Metabolism	Glycolysis / Gluconeogenesis__Citrate cycle (TCA cycle)__Pentose phosphate pathway__Ascorbate and aldarate metabolism__Biosynthesis of steroids__Alanine and aspartate metabolism__Glycine, serine and threonine metabolism	850284	1	1.05642	1.3144	0.760856	1.10243	1	0.290043	0.104956	0.289253	0.705563	552312	583473	725959	420230	608885	34540.2	27146.7	112211	160922	223672	0.0625374	0.046526	0.154569	0.382938	0.367346	0	0.503122	2.18751	0.644017	0.0624824	n572
88.1	33.6534	C4H12N2	#VALUE!	Putrescine	2	Amino Acid Metabolism	Arginine and proline metabolism__Glutathione metabolism__Alkaloid biosynthesis II	2265768	1	0.0889949	0.676291	0.0235842	0.00265805	1	0.00358652	0.0150763	0.00281538	0.00311491	2.04904e+06	182354	1.38575e+06	48325	5446.45	198025	14271.9	199990	26879.9	776.546	0.096643	0.0782648	0.14432	0.556233	0.142579	0	88.3998	5.55431	100.231	106.498	p806
89.0476	17.3182	C3H7NO2	#VALUE!	D-Alanine	8	Amino Acid Metabolism	Alanine and aspartate metabolism__D-Alanine metabolism__Peptidoglycan biosynthesis__Vitamin B6 metabolism	60900000	1	0.0549314	0.922608	0.0586939	0.0229832	1	0.00842604	0.529263	0.00781926	0.00810746	54700000	3.00475e+06	5.04667e+07	3.21056e+06	1.25718e+06	8.4309e+06	674958	6.40417e+06	1.21339e+06	353352	0.15413	0.224631	0.126899	0.377938	0.281067	0	37.3576	0.159877	36.5414	40.1115	p14
89.084	18.7037	C4H11NO	#VALUE!	N-dimethylethanolamine	7	0	superpathway of choline biosynthesis __ choline biosynthesis II	592019	1	0.0563742	0.19979	0.0232203	0.0100522	1	0.0588369	0.0786169	0.0551685	0.0538856	401297	22622.8	80175	9318.25	4033.91	166536	574.398	10138.9	3586.52	617.867	0.414995	0.0253902	0.126459	0.384892	0.153168	0	5.17021	3.70438	5.5374	5.69026	p1422
89.9953	17.2446	C2H2O4	#VALUE!	Oxalate	6	Carbohydrate Metabolism	Glyoxylate and dicarboxylate metabolism	9432	1	0.283441	1.25604	0.270527	0.459257	1	0.0346914	0.251476	0.0215813	0.0458782	6324.49	1792.62	7943.83	1710.94	2904.56	1575.96	275.493	1368.52	753.681	746.089	0.249183	0.153681	0.172275	0.440506	0.256868	0	8.02402	0.60192	6.97478	3.84696	n148
97.9672	23.3856	H2O4S	#VALUE!	Sulfate	8	Nucleotide Metabolism	Purine metabolism__Cysteine metabolism__Sulfur metabolism	159058	1	0.761714	1.0242	0.548742	0.779356	1	0.238337	0.906099	0.105645	0.428603	124641	94940.5	127657	68395.6	97139.4	31156.2	5325.11	27486.6	34675.8	43518.4	0.249969	0.0560889	0.215317	0.50699	0.448	0	0.882918	0.00526965	1.45574	0.264025	n1089
97.9767	16.6047	H3O4P	#VALUE!	Orthophosphate	10	Energy Metabolism	Oxidative phosphorylation__Photosynthesis__Peptidoglycan biosynthesis	7707854	1	0.869138	1.11512	0.627597	0.86742	1	0.0726844	0.407305	0.11956	0.477502	5.78624e+06	5029040	6.45237e+06	3.63142e+06	5.0191e+06	375564	20749.2	1.09725e+06	1.47606e+06	1.52218e+06	0.0649064	0.00412588	0.170054	0.40647	0.303278	0	4.05255	0.329905	2.00155	0.239415	n89
100.064	15.0474	C4H8N2O	#VALUE!	Gyromitrin	7	0	0	230198	1	1.75287	1.1051	1.60153	1.46474	1	0.0430487	0.707671	0.0944721	0.171363	117408	205800	129747	188032	171972	40553.3	22515.9	34031.9	38629.6	39737.3	0.345406	0.109406	0.262294	0.205442	0.231068	0	3.6315	0.0543255	1.5901	0.923579	p1803
101.12	14.2176	C6H15N	#VALUE!	Hexylamine	5	0	0	20587	1	1.37753	0.827967	0.883607	1.03299	1	0.360232	0.200238	0.727167	0.89755	11677.9	16086.6	9668.9	10318.7	12063.1	1838.73	6476.7	1214.85	5719.4	4350.19	0.157454	0.402614	0.125645	0.554277	0.36062	0	0.428801	0.831004	0.0511874	0.0066526	p2095
102.115	32.6926	C5H14N2	#VALUE!	Cadaverine	8	Amino Acid Metabolism	Lysine degradation__Glutathione metabolism__Alkaloid biosynthesis II	12224	1	0	1.57303	0	0	1	NA	0.238349	NA	NA	5924.09	0	9318.76	0	0	1166.38	NA	3591.73	NA	NA	0.196888	NA	0.38543	NA	NA	0	low	0.808064	low	low	p2674
103.1	21.7925	C5H13NO	#VALUE!	Choline	4	Amino Acid Metabolism	Glycine, serine and threonine metabolism__Glycerophospholipid metabolism	154873	1	0.0501812	1.81705	0.0402023	0.0540567	1	0.0123095	0.00647634	0.0119676	0.0116008	78916.8	3960.14	143396	3172.64	4265.99	14557.8	322.214	15627.8	640.787	1692.86	0.184471	0.0813642	0.108983	0.201973	0.396828	0	26.4981	9.11436	27.0187	25.9444	p1860
104.011	7.12857	C3H4O4	#VALUE!	Malonate	10	Nucleotide Metabolism	Pyrimidine metabolism__beta-Alanine metabolism	191603	1	0.515939	1.21492	0.363596	0.638395	1	0.066661	0.501986	0.0383444	0.309801	114758	59208.1	139421	41725.5	73261	27589.2	6322.62	49259.4	30823.8	52236.1	0.240412	0.106786	0.353314	0.738728	0.713015	0	3.85176	0.190822	3.11684	0.493443	n990
105.042	18.7496	C3H7NO3	#VALUE!	L-Serine	10	Amino Acid Metabolism	Glycine, serine and threonine metabolism__Methionine metabolism__Cysteine metabolism__Cyanoamino acid metabolism__Sphingolipid metabolism__Methane metabolism__Sulfur metabolism	1436281	1	0.285607	0.768853	0.0948491	1.35159	1	0.00549737	0.290684	0.00517374	0.4351	711517	203214	547052	67486.8	961683	115866	70502	194401	44461.8	444908	0.162843	0.346934	0.355361	0.658822	0.462635	0	14.0454	0.528125	26.9304	0.296085	p1171
105.079	19.9921	C4H11NO2	#VALUE!	Diethanolamine	6	Lipid Metabolism	Glycerophospholipid metabolism	3766	1	0.489973	0.747139	0.366372	0.566039	1	0.0544027	0.250992	0.0362281	0.0820981	2908.38	1425.02	2172.96	1065.55	1646.25	748.051	424.564	566.363	305.45	517.667	0.257206	0.297935	0.260641	0.28666	0.314452	0	2.97408	0.614345	5.2016	1.92488	p2610
106.026	6.60828	C3H6O4	#VALUE!	D-Glycerate	6	Carbohydrate Metabolism	Glycine, serine and threonine metabolism__Glycerolipid metabolism__Glyoxylate and dicarboxylate metabolism	38389	1	1.29944	1.31749	0.961768	1.72728	1	0.03793	0.152965	0.891586	0.293046	14215.2	18471.8	18728.4	13671.7	24553.7	1442.93	1856	3636.67	6007.19	12690.2	0.101506	0.100478	0.194179	0.439388	0.516835	0	3.2783	1.33067	0.00773846	0.655234	n574
111.043	19.7305	C4H5N3O	#VALUE!	Cytosine	8	Nucleotide Metabolism	Pyrimidine metabolism	7653	1	0.191406	1.05181	0.280155	1.35906	1	0.0388857	0.884441	0.0347158	0.490295	3582.03	685.624	3767.62	1003.53	4868.21	1035.56	103.71	1764.07	437.923	2589.14	0.2891	0.151263	0.468217	0.436384	0.531846	0	7.74518	0.00823141	5.25935	0.212737	p2602
111.992	14.7557	CH5O4P	#VALUE!	Hydroxymethylphosphonate	5	Amino Acid Metabolism	Aminophosphonate metabolism	21720	1	0	0.623342	0	0	1	NA	0.316612	NA	NA	13985.1	0	8717.47	0	0	6908.57	NA	1185.64	NA	NA	0.493997	NA	0.136008	NA	NA	0	low	0.564729	low	low	n881
112.027	7.22549	C4H4N2O2	#VALUE!	Orotate(Fragment)	8	Nucleotide Metabolism	Pyrimidine metabolism	13227	1	0.735614	0.837227	0.575808	0.134016	1	0.119678	0.363385	0.0710657	0.0116234	11010.3	8099.29	9218.09	6339.8	1475.55	1938.41	219.194	2312.45	2579.3	337.192	0.176055	0.0270633	0.25086	0.406843	0.22852	0	2.22671	0.352764	2.09536	23.4842	n1688
113.053	28.6787	C9H14N4O3	#VALUE!	Carnosine	8	Amino Acid Metabolism	Alanine and aspartate metabolism__Histidine metabolism__beta-Alanine metabolism	21974	1	0.486358	1.07979	0.379208	0.53366	1	0.0331798	0.638964	0.0169996	0.0467305	17149.6	8340.85	18518	6503.27	9152.07	3567.73	1718.7	3007.8	2775.1	3301.16	0.208036	0.206058	0.162426	0.426724	0.360701	0	4.94779	0.0859916	5.54799	2.70718	p2516
114.032	14.7364	C5H6O3	#VALUE!	norfuraneol	5	0	furaneol biosynthesis	188879	1	1.10152	0.621163	0.922683	1.14482	1	0.287125	0.125183	0.649041	0.569636	137420	151371	85360.5	126796	157322	16771.9	7638.21	37806.7	32443.1	50015.4	0.122048	0.0504603	0.442906	0.25587	0.317917	0	0.57299	1.58434	0.0846338	0.142326	n286
114.079	27.2965	C5H10N2O	#VALUE!	L-proline amide	5	0	0	2148072	1	0.165539	0.608074	0.11535	0.18937	1	0.030798	0.112997	0.0234393	0.0212943	1.66151e+06	275044	1.01032e+06	191655	314639	436554	35230.1	327015	100543	176195	0.262746	0.128089	0.323675	0.524607	0.559991	0	10.0212	1.42528	10.7653	8.18527	p532
115.063	16.6982	C5H9NO2	#VALUE!	L-Proline	10	Amino Acid Metabolism	Arginine and proline metabolism__Novobiocin biosynthesis	9124432	1	0.0453215	0.350449	0.0368009	0.0276622	1	0.0733581	0.129477	0.0721943	0.0709903	6.56116e+06	297361	2.29935e+06	241456	181496	3.11249e+06	15226.3	1.09101e+06	27968.3	18639.1	0.474381	0.0512049	0.474488	0.115832	0.102697	0	4.04995	1.66972	4.12233	4.20112	p367
115.063	15.5969	C5H9NO2	#VALUE!	D-Proline	8	Amino Acid Metabolism	Arginine and proline metabolism	141000000	1	0.0378755	0.376344	0.0198869	0.0268363	1	0.0439661	0.0794057	0.042401	0.0428626	105400000	3.99208e+06	3.96667e+07	2.09608e+06	2.82854e+06	3.81088e+07	541680	1.6383e+07	1.03404e+06	1.5298e+06	0.361563	0.135689	0.413017	0.493319	0.540842	0	7.07955	2.51114	7.34283	7.23275	p1
116.011	6.06475	C4H4O4	#VALUE!	Fumarate	10	Carbohydrate Metabolism	Citrate cycle (TCA cycle)__Oxidative phosphorylation__Arginine and proline metabolism__Glutamate metabolism__Alanine and aspartate metabolism__Arginine and proline metabolism__Tyrosine metabolism__Phenylalanine metabolism	68159	1	0.206907	1.16071	0.176658	0.273386	1	0.0788406	0.591211	0.0727998	0.0777663	46141.4	9546.99	53556.8	8151.25	12614.4	19092.1	1714.23	9670.8	2317.56	7602.42	0.413775	0.179557	0.180571	0.284319	0.602678	0	3.64446	0.120053	3.90194	2.66171	n1396
116.047	5.65193	C5H8O3	#VALUE!	3-Methyl-2-oxobutanoic acid	6	Amino Acid Metabolism	Valine, leucine and isoleucine degradation__Valine, leucine and isoleucine biosynthesis__Pantothenate and CoA biosynthesis	22099	1	0.764532	0.67509	0.2781	0.112606	1	0.136957	0.0814458	0.00863337	0.0131789	18509	14150.8	12495.3	5147.37	2084.22	3314.64	1429.06	752.257	1682.88	143.469	0.179082	0.100989	0.0602034	0.326939	0.0688357	0	1.45786	3.13047	12.9195	24.5084	n769
117.079	14.6731	C5H11NO2	#VALUE!	5-Aminopentanoate	8	Amino Acid Metabolism	Lysine degradation__Arginine and proline metabolism	24400000	1	0.350406	0.506065	0.295937	0.31968	1	0.119359	0.179723	0.0952319	0.108423	16400000	5.74666e+06	8.29947e+06	4.85337e+06	5.24275e+06	7.03136e+06	337142	4.42338e+06	1.96757e+06	918639	0.428741	0.0586675	0.532971	0.405403	0.175221	0	2.29032	0.950907	2.50087	2.47563	p164
118.026	6.80825	C4H6O4	#VALUE!	Succinate	10	Carbohydrate Metabolism	Citrate cycle (TCA cycle)__Oxidative phosphorylation__Glutamate metabolism__Alanine and aspartate metabolism__Tyrosine metabolism__Phenylalanine metabolism__gamma-Hexachlorocyclohexane degradation__Glyoxylate and dicarboxylate metabolism	4758532	1	0.736224	1.18414	0.461403	0.0323304	1	0.289603	0.409567	0.0500739	0.0205527	3.31359e+06	2.43955e+06	3923759	1.5289e+06	107130	809221	936119	815073	275830	13631.3	0.244213	0.383727	0.207728	0.180411	0.127241	0	0.498939	0.282225	4.35768	15.6962	n191
118.029	18.7787	C14H8N2O2	#VALUE!	11-Hydroxycanthin-6-one	7	0	0	6488	1	0.569117	1.09088	0.54029	0.395517	1	0.0408828	0.593014	0.0340987	0.0121822	4959.65	2822.62	5410.38	2679.65	1961.62	905.572	353.062	994.524	857.235	712.362	0.182588	0.125083	0.183818	0.319906	0.363149	0	4.83416	0.112297	3.34321	6.77063	p2770
118.063	5.89607	C5H10O3	#VALUE!	5-Hydroxypentanoate	5	Lipids: Fatty Acyls	Fatty Acids and Conjugates	20532	1	0.383291	1.09848	0.266232	0.142645	1	0.014216	0.669549	0.00196522	0.00705927	14173.5	5432.58	15569.4	3773.45	2021.78	1852.81	145.193	4701.29	1432.25	214.205	0.130723	0.0267263	0.301958	0.379559	0.105949	0	22.1205	0.0763023	19.7223	42.4473	n1177
119.058	17.59	C4H9NO3	#VALUE!	L-Threonine	10	Amino Acid Metabolism	Glycine, serine and threonine metabolism__Valine, leucine and isoleucine biosynthesis__Porphyrin and chlorophyll metabolism	16000000	1	0.619218	2.85626	0.446215	1.04057	1	0.133383	0.118581	0.0717787	0.908153	3.77691e+06	2338731	1.07878e+07	1.68531e+06	3.93015e+06	1.01946e+06	92300.3	4.7372e+06	1.0831e+06	1.86156e+06	0.269918	0.039466	0.439124	0.642669	0.473661	0	1.97399	2.09337	1.9774	0.0052126	p208
120.094	5.0721	C9H12	#VALUE!	1,2,4-Trimethylbenzene	5	0	0	15078	1	0.118678	0.783176	0.0796178	0.118305	1	0.0388058	0.422223	0.036474	0.0394687	12137.1	1440.41	9505.5	966.331	1435.88	3865.02	514.895	3311.64	393.713	415.942	0.318446	0.357464	0.348392	0.40743	0.289678	0	7.5259	0.267337	8.26765	7.57819	p1304
121.02	16.0535	C3H7NO2S	#VALUE!	D-Cysteine	8	Amino Acid Metabolism	Cysteine metabolism	736913	1	0.011597	0.881339	0.00921301	0.00335265	1	0.0242991	0.614097	0.0241811	0.0239276	622476	7218.88	548612	5734.88	2086.94	169273	2175.41	161973	2521.4	555.231	0.271935	0.30135	0.295241	0.439661	0.26605	0	13.2089	0.0993991	13.2719	13.4322	p1272
121.051	29.7223	C9H14N4O4	#VALUE!	Ser-His	7	Peptide(di-)	Basic peptide	8550	1	0.811808	1.17212	0.63792	0.989767	1	0.0866759	0.318564	0.0865528	0.975603	5641.64	4579.93	6612.69	3598.91	5583.91	604.547	539.822	1260.32	1245.09	2861.38	0.107158	0.117867	0.190591	0.345962	0.512433	0	1.71603	0.482596	2.17816	0.000389671	p2698
122.048	8.91063	C6H6N2O	#VALUE!	Picolinamide	7	0	Glycerophosphoinositols	73094	1	0.916101	4.95618	3.12737	5.07515	1	0.87398	0.00424466	0.238327	0.0750831	9927.28	9094.38	49201.4	31046.2	50382.4	5853.21	6209.13	8552.89	22284.8	21692.9	0.589609	0.682743	0.173834	0.717795	0.430565	0	0.00952725	14.3602	0.840143	3.24184	p2215
122.084	13.7475	C7H10N2	#VALUE!	2,4-Diaminotoluene	7	0	0	40341	1	2.28708	1.07788	2.06848	1.85847	1	0.000154818	0.690841	0.0206145	0.00163178	17066.1	39031.5	18395.1	35300.9	31716.8	1987.1	1843.12	4794.48	5618.14	2486.18	0.116435	0.0472214	0.260638	0.15915	0.0783869	0	65.6823	0.0655789	9.36322	21.1895	p2365
122.587	29.5662	C11H23N3O3	#VALUE!	Lys-Val	7	Peptide(di-)	Basic peptide	67837	1	0.779923	1.60888	0.708251	1.81139	1	0.301379	0.289615	0.444259	0.250503	24412.5	19039.9	39276.8	17290.2	44220.5	6770.09	1647.07	18112.6	12372.9	21700	0.277321	0.0865061	0.461153	0.715599	0.490723	0	0.594581	0.590928	0.255012	0.759313	p2240
123.032	7.18029	C6H5NO2	#VALUE!	Picolinic acid	9	0	Glycerophosphoinositols	36428	1	1.14659	0.812951	0.168193	0.0360341	1	0.351721	0.22573	0.0116085	0.012688	28832.2	33058.7	23439.2	4849.37	1038.94	5480.34	4173.5	1470.7	1635.1	108.355	0.190077	0.126245	0.0627455	0.337178	0.104294	0	0.376455	0.903333	17.5854	25.7095	p2419
124.063	12.2842	C6H8N2O	#VALUE!	Methylimidazole acetaldehyde	8	Amino Acid Metabolism	Histidine metabolism	8868	1	1.87864	0.852979	1.79804	1.86568	1	0.0357795	0.0884497	0.00794377	0.00101087	4043.94	7597.12	3449.4	7271.15	7544.68	264.059	1276.34	360.301	688.818	71.2439	0.0652974	0.168003	0.104453	0.094733	0.00944293	0	7.43193	1.77145	19.1381	163.833	p2716
125.014	16.1557	C2H7NO3S	#VALUE!	Taurine	8	Lipid Metabolism	Bile acid biosynthesis__Taurine and hypotaurine metabolism	28046	1	1.42508	1.59716	1.04732	1.23599	1	0.00844253	0.154002	0.886698	0.18856	13117.1	18693	20950.2	13737.9	16212.6	1198.99	440.94	6156.82	6607.57	2819.95	0.0914063	0.0235884	0.29388	0.480975	0.173936	0	19.0506	1.55948	0.00854428	1.02046	n734
125.998	10.0987	C2H6O4S	#VALUE!	2-Hydroxyethanesulfonate	7	Amino Acid Metabolism	Taurine and hypotaurine metabolism	10416	1	0.500182	0.874619	0.384742	0.514154	1	0.172198	0.702484	0.108775	0.170322	7524.81	3763.78	6581.34	2895.11	3868.91	3136.88	321.774	2421.27	1442.27	1504.09	0.416872	0.0854924	0.3679	0.498173	0.388765	0	1.42256	0.0566869	1.79814	1.10438	n1718
126.043	18.2343	C5H6N2O2	#VALUE!	Imidazole-4-acetate	8	Amino Acid Metabolism	Histidine metabolism	8111	1	0.283223	0.930175	0.181608	0.385076	1	0.00594112	0.817566	0.00155837	0.00467462	5828.74	1650.83	5421.75	1058.55	2244.51	767.722	273.625	2625.37	518.881	454.891	0.131713	0.16575	0.484229	0.490182	0.202669	0	26.2769	0.0221388	26.5011	16.1326	n183
127.069	28.093	C11H18N4O3	#VALUE!	Val-His	7	Peptide(di-)	Basic peptide	31580	1	1.24666	1.96629	1.05604	1.55246	1	0.018092	0.0930242	0.878846	0.379097	12189.7	15196.5	23968.5	12872.8	18924.1	1019.21	837.513	6827.91	6813.54	10414	0.0836126	0.0551123	0.28487	0.529297	0.550305	0	5.19504	2.91108	0.0098313	0.414206	p2485
128.058	29.3268	C5H8N2O2	#VALUE!	gamma-Amino-gamma-cyanobutanoate	6	Amino Acid Metabolism	Cyanoamino acid metabolism	8539	1	0.778807	1.0597	0.631412	0.795584	1	0.166465	0.744446	0.117661	0.409596	6431.89	5009.21	6815.85	4061.18	5117.11	1156.02	51.6029	1501.66	1637.29	2097.93	0.179733	0.0103016	0.220319	0.403157	0.409984	0	1.51154	0.0410484	1.39909	0.301279	p2640
128.058	17.1585	C5H8N2O2	#VALUE!	gamma-Amino-gamma-cyanobutanoate	8	Amino Acid Metabolism	Cyanoamino acid metabolism	36837	1	0.884013	0.832699	0.924182	0.886952	1	0.540022	0.429424	0.790191	0.668342	28238	24962.8	23513.8	26097.1	25045.8	7705.01	1402.04	4910.73	10424.6	9137.15	0.272859	0.0561652	0.208845	0.399456	0.364818	0	0.174901	0.267344	0.0272771	0.0713342	p2408
129.042	17.3427	C5H7NO3	#VALUE!	4-Oxoproline	8	Amino Acid Metabolism	Arginine and proline metabolism	334882	1	0.0277144	0.626531	0.0244576	0.0680325	1	0.0454176	0.337423	0.0450595	0.0489985	240995	6679.02	150991	5894.16	16395.5	89573.8	312.398	110629	2212.69	2981.85	0.371683	0.046773	0.732689	0.375405	0.18187	0	6.84283	0.399794	6.88463	6.28021	n857
129.042	6.8903	C5H7NO3	#VALUE!	L-1-Pyrroline-3-hydroxy-5-carboxylate	8	Amino Acid Metabolism	Arginine and proline metabolism	3927089	1	1.38426	1.05425	1.1638	1.72478	1	0.229248	0.835336	0.74335	0.132512	1.71629e+06	2.3758e+06	1.80939e+06	1.99742e+06	2.96021e+06	630898	486211	330561	1.20166e+06	911038	0.367595	0.204652	0.182692	0.601609	0.307761	0	0.685574	0.0170874	0.0429053	1.26004	n234
129.079	15.157	C6H11NO2	#VALUE!	L-Pipecolate	8	Amino Acid Metabolism	Lysine degradation__Alkaloid biosynthesis II	22900000	1	0.0396434	0.448934	0.0515478	0.000441392	1	0.0240309	0.0473078	0.0237153	0.0222655	1.83333e+07	726796	8.23046e+06	945043	8092.18	4.81698e+06	75131.5	2.71653e+06	478213	1649.72	0.262745	0.103373	0.330058	0.506022	0.203866	0	13.3565	3.33743	12.9034	14.4727	p182
129.09	15.7771	C5H11N3O	#VALUE!	4-Guanidinobutanal	8	Amino Acid Metabolism	Arginine and proline metabolism	74831	1	0.454828	0.737819	0.355675	0.572085	1	0.0919089	0.305687	0.0506236	0.194617	56958.2	25906.2	42024.9	20258.6	32584.9	18040.6	3325.84	11737.3	11951	20168.3	0.316734	0.12838	0.279293	0.589922	0.618945	0	2.86526	0.481417	2.87613	0.811307	p2205
129.152	11.7065	C8H19N	#VALUE!	Octylamine	7	0	0	2606037	1	0.745094	0.718318	0.417084	0.532268	1	0.674746	0.648129	0.382291	0.467603	1.27495e+06	949961	915822	531763	678617	1.15684e+06	46117.5	266962	279478	226613	0.907359	0.0485468	0.291499	0.525569	0.333933	0	0.0787975	0.0915013	0.389959	0.255908	p951
129.595	28.3882	C12H25N3O3	#VALUE!	Leu-Lys	7	Peptide(di-)	Basic peptide	49401	1	1.03852	1.74355	1.00375	1.88991	1	0.760491	0.153672	0.993298	0.247024	16880.1	17530.4	29431.3	16943.4	31901.9	2672.43	2167.5	9971.14	11396.9	16173	0.158318	0.123642	0.338794	0.672644	0.506961	0	0.0357163	1.47826	2.9273e-05	0.839772	p2340
130.063	5.30453	C6H10O3	#VALUE!	(S)-3-Methyl-2-oxopentanoic acid	8	Amino Acid Metabolism	Valine, leucine and isoleucine degradation__Valine, leucine and isoleucine biosynthesis	346363	1	0.837338	1.07118	0.347915	0.0436381	1	0.481913	0.805496	0.0552002	0.0290716	231916	194192	248422	80686.9	10120.4	67041.5	50121	85049.2	12661	1596.7	0.289077	0.258101	0.342357	0.156915	0.157771	0	0.203105	0.0232325	4.91316	10.9388	n833
130.566	29.2976	C10H19N3O5	#VALUE!	Val-Gly-Ser	7	Peptide(tri-)	Hydrophobic peptide	13297	1	0.81016	1.26412	0.626547	0.829978	1	0.487247	0.381702	0.264338	0.607849	8351.42	6765.99	10557.2	5232.56	6931.5	2898.24	2057.61	2586.61	2989.68	3332.55	0.347036	0.304111	0.245009	0.57136	0.480783	0	0.198962	0.322432	0.56104	0.103364	p2639
130.566	24.4617	C10H19N3O5	#VALUE!	Thr-Ala-Ala	7	Peptide(tri-)	Polar peptide	492463	1	0.00820167	0.214372	0.00580299	0.00717401	1	0.0881732	0.124294	0.087803	0.0880094	311166	2552.08	66705.4	1805.69	2232.31	170195	618.055	38837.6	539.388	1144.37	0.546959	0.242177	0.582226	0.298715	0.51264	0	3.288	1.961	3.30393	3.29471	p1462
131.037	6.9774	C16H10N2O2	#VALUE!	indigo	7	0	indigo biosynthesis	6819	1	1.96166	1.53307	1.70304	2.44622	NA	0.437697	0.69545	0.563296	0.295879	1930.44	3786.86	2959.5	3287.61	4722.27	NA	53.0665	2564.83	1169.21	1990.33	NA	0.0140133	0.866643	0.355642	0.421478	NA				high	p2762
131.058	16.6463	C5H9NO3	#VALUE!	L-Glutamate 5-semialdehyde	8	Amino Acid Metabolism	Arginine and proline metabolism	221651	1	0.45141	1.27029	0.394788	0.509176	1	0.0212066	0.482847	0.00643111	0.0131462	117046	52835.6	148682	46208.2	59596.9	17687	3385.66	63481.2	14107.3	14386	0.151112	0.0640792	0.426958	0.305298	0.241388	0	12.7136	0.230475	9.80362	6.34944	p1827
131.069	16.568	C4H9N3O2	#VALUE!	Creatine	6	Amino Acid Metabolism	Glycine, serine and threonine metabolism__Arginine and proline metabolism	726164	1	1.32411	1.62868	1.1605	1.52075	1	0.0868562	0.285875	0.594385	0.174239	291266	385668	474379	338014	442943	57652.8	37491.7	221258	122631	131897	0.197938	0.0972123	0.466416	0.3628	0.297774	0	1.88429	0.641373	0.119013	1.11029	p725
131.094	13.4668	C6H13NO2	#VALUE!	L-Leucine	10	Amino Acid Metabolism	Valine, leucine and isoleucine degradation__Valine, leucine and isoleucine biosynthesis	38600000	1	0.236565	0.998464	0.191938	0.45926	1	0.0471261	0.997381	0.0300727	0.0785668	21700000	5.13345e+06	2.16667e+07	4.16505e+06	9.96595e+06	6.61211e+06	854525	1.46865e+07	2.75897e+06	5.40548e+06	0.304706	0.166462	0.677839	0.662409	0.542395	0	6.17433	4.28317e-06	5.98993	1.88771	p144
132.042	14.8862	C5H8O4	#VALUE!	2-Acetolactate	6	Carbohydrate Metabolism	Butanoate metabolism__Pantothenate and CoA biosynthesis	85732	1	1.12147	0.664128	0.937569	1.18711	1	0.215604	0.247987	0.711919	0.518215	57607	64604.7	38258.4	54010.6	68386.1	6796.79	4022.92	21049.2	13712.1	23705.5	0.117985	0.0622698	0.550185	0.253878	0.346642	0	0.784994	0.765165	0.0552238	0.191053	n966
132.053	18.653	C4H8N2O3	#VALUE!	L-Asparagine	8	Amino Acid Metabolism	Alanine and aspartate metabolism__Tetracycline biosynthesis__Cyanoamino acid metabolism__Nitrogen metabolism	1759215	1	0.164591	0.809154	0.0699358	0.400055	1	0.00775394	0.30292	0.0035582	0.0146862	1.53271e+06	252270	1.2402e+06	107191	613170	198356	11143.6	360274	61471.5	294166	0.129415	0.0441732	0.290497	0.573473	0.479747	0	41.5396	0.505868	47.1228	6.71724	p589
132.09	27.4326	C5H12N2O2	#VALUE!	L-Ornithine	10	Amino Acid Metabolism	Arginine and proline metabolism__D-Arginine and D-ornithine metabolism__Glutathione metabolism	9080150	1	0.0128033	0.141093	0.0086995	0.0131771	1	0.096084	0.117707	0.0953984	0.0961303	5.92291e+06	75832.8	835680	51526.3	78046.5	3.38862e+06	22843.4	573313	25512.1	42320.5	0.572122	0.301233	0.686043	0.495126	0.542246	0	2.97722	2.19108	3.00199	2.97464	p369
133.02	22.9167	C4H7NO2S	#VALUE!	L-thiazolidine-4-carboxylate	5	0	0	20737	1	0	0.88393	0	0	1	NA	0.696937	NA	NA	16227.8	0	14344.2	0	0	5215.23	NA	5780.96	NA	NA	0.321377	NA	0.403017	NA	NA	0	low	0.0585269	low	low	p659
133.037	17.6209	C4H7NO4	#VALUE!	L-Aspartate	10	Amino Acid Metabolism	Alanine and aspartate metabolism__Arginine and proline metabolism__Glycine, serine and threonine metabolism__Lysine biosynthesis__Arginine and proline metabolism__Histidine metabolism__beta-Alanine metabolism__Cyanoamino acid metabolism__Carbon fixation	4128888	1	0.0185913	0.880116	0.0130033	0.217699	1	0.00415035	0.633556	0.00392877	0.00203573	3.35028e+06	62286.1	2.94864e+06	43564.9	729355	371871	19724.6	1.22415e+06	34817.9	472350	0.110997	0.316677	0.415159	0.799219	0.647627	0	77.9576	0.0985561	78.3825	19.0073	n209
133.074	16.1626	C5H11NO3	#VALUE!	DL-&beta;-hydroxynorvaline	7	0	0	2676508	1	0.103856	0.799017	0.0689589	0.00145127	1	0.0769101	0.641691	0.0712313	0.0633563	1.83641e+06	190722	1.46732e+06	126637	2665.13	839905	11689.8	953299	56422.6	749.327	0.457362	0.0612923	0.649686	0.445546	0.281159	0	3.8384	0.0843908	4.12535	4.76669	p838
134.021	9.64716	C4H6O5	#VALUE!	(R)-Malate	8	Carbohydrate Metabolism	Butanoate metabolism	1862117	1	0.0727717	1.27255	0.0362313	0.0266947	1	0.0455544	0.353861	0.0422577	0.0414812	1.21687e+06	88553.5	1.54852e+06	44088.6	32483.9	432314	9272.53	328971	16278.4	16339	0.355268	0.104711	0.212442	0.36922	0.502989	0	6.80865	0.372718	7.34882	7.4949	n386
134.021	16.0886	C4H6O5	#VALUE!	3-Dehydro-L-threonate	8	Carbohydrate Metabolism	Ascorbate and aldarate metabolism	527705	1	0.0923403	1.14992	0.0462876	0.0377907	1	0.0853681	0.655293	0.0781384	0.0770278	337485	31163.4	388082	15621.4	12753.8	165862	2256.96	46195.4	4917.3	1806.33	0.491464	0.0724234	0.119035	0.31478	0.141631	0	3.41022	0.0863606	3.76244	3.83269	n659
134.021	13.4749	C4H6O5	#VALUE!	3-ketothreonate	7	0	0	487181	1	0.0812933	1.83235	0.0433677	0.0486306	1	0.0426075	0.115459	0.0395428	0.0392008	217873	17711.6	399220	9448.65	10595.3	74101.6	2727.83	126654	2168.08	6304.47	0.340114	0.154014	0.317252	0.229459	0.595025	0	7.28647	1.52733	7.90442	7.76815	n671
134.058	8.66503	C5H10O4	#VALUE!	Deoxyribose	8	Carbohydrate Metabolism	Pentose phosphate pathway	488969	1	0.0532555	1.77478	0.0208423	0.00496869	1	0.0169317	0.244956	0.0165562	0.0161109	180243	9598.94	319892	3756.69	895.572	39913.3	4094.1	150298	1188.42	78.88	0.221442	0.426516	0.469841	0.316348	0.0880778	0	18.0885	0.80644	19.5345	20.1908	n730
135.035	14.7702	C4H9NO2S	#VALUE!	D-homocysteine	7	0	0	14323	1	0	0.440878	0	0.0356448	1	NA	0.0316543	NA	NA	12157.6	0	5360.02	0	433.355	2548.43	NA	943.064	NA	NA	0.209617	NA	0.175944	NA	NA	0	low	6.25783	low	low	p2643
135.054	15.1745	C5H5N5	#VALUE!	Adenine	4	Nucleotide Metabolism	Purine metabolism__Zeatin biosynthesis	11348	1	0.358591	0.532931	0.245803	1.29706	1	0.355153	0.494543	0.295421	0.674659	6108.11	2190.31	3255.2	1501.39	7922.61	5687.73	235.118	2828.85	459.512	3877.67	0.931176	0.107345	0.869025	0.306057	0.489443	0	0.473659	0.201699	0.65175	0.0694797	p2684
136.037	15.1193	C4H8O5	#VALUE!	[FA trihydroxy(4:0)] 2,3,4-trihydroxy-butanoic acid	8	Carbohydrate Metabolism	Ascorbate and aldarate metabolism	92386	1	0.352429	0.842528	0.261108	0.397177	1	0.101036	0.578383	0.0688925	0.102469	66290.4	23362.6	55851.6	17309	26329	25695.7	1540.68	13805.4	8390.25	8693.58	0.387623	0.0659462	0.24718	0.484734	0.33019	0	2.78098	0.128071	3.28356	2.17017	n1288
136.038	9.20851	C5H4N4O	#VALUE!	Hypoxanthine	10	Nucleotide Metabolism	Purine metabolism	82032	1	0.0206895	0.295617	0.238702	5.41208	1	NA	0.121809	NA	0.0830951	10211.2	211.265	3018.6	2437.43	55263.8	5081.67	NA	1781.6	NA	24914.7	0.497656	NA	0.590207	NA	0.450832	0	low	1.78407	low	3.13926	p2181
137.048	15.5156	C7H7NO2	#VALUE!	N-Methylnicotinate	8	Metabolism of Cofactors and Vitamins	Nicotinate and nicotinamide metabolism	509295	1	0.445848	1.35618	0.273004	0.677263	1	0.0201216	0.320517	0.0208238	0.410623	268657	119780	364346	73344.5	181952	44491.1	14611.8	126544	69790.5	144461	0.165605	0.121988	0.347319	0.951543	0.793952	0	10.107	0.508888	5.56877	0.329031	p1459
141.019	19.5297	C2H8NO4P	#VALUE!	Ethanolamine phosphate	10	Amino Acid Metabolism	Glycine, serine and threonine metabolism__Glycerophospholipid metabolism__Sphingolipid metabolism	1401120	1	0	13.8346	0.00781916	0.00222321	1	NA	0.112138	0.039576	NA	60744.7	0	840379	474.972	135.048	21420.9	NA	495543	416.897	NA	0.352639	NA	0.589666	0.87773	NA	0	low	2.47064	7.91329	low	p1176
142.074	15.3547	C6H10N2O2	#VALUE!	Ectoine	8	Amino Acid Metabolism	Glycine, serine and threonine metabolism	211376	1	0.519796	0.860161	0.28926	0.75511	1	0.0676608	0.470802	0.0418026	0.614893	142960	74310.2	122969	41352.7	107951	33960.5	6724.47	26841.9	46206.9	100238	0.237552	0.0904919	0.218282	1.11738	0.928548	0	3.93218	0.213289	3.13956	0.109426	p1855
143.094	14.7705	C7H13NO2	#VALUE!	Stachydrine	5	0	stachydrine degradation	220574	1	0.0344512	0.296344	0.0317196	0.0278461	1	0.153118	0.240676	0.152425	0.151477	118957	4098.22	35252.2	3773.27	3312.49	88341.4	1189.35	13587.7	1568.26	1503.51	0.742632	0.290213	0.385442	0.415624	0.45389	0	1.69014	0.87704	1.69949	1.71316	p168
143.598	28.2661	C12H25N5O3	#VALUE!	Leu-Arg	7	Peptide(di-)	Basic peptide	57278	1	0.863616	1.71397	0.765468	3.68786	1	0.33705	0.370021	0.645613	0.0841087	11244.8	9711.18	19273.3	8607.53	41469.3	1978.07	1348.91	12124.4	8423.16	16449	0.17591	0.138903	0.629078	0.978581	0.396656	0	0.410298	0.427109	0.0929056	3.32814	p2303
143.975	12.1539	C2H6ClO3P	#VALUE!	2-chloroethylphosphonate	7	0	0	893649	1	1.03712	1.0133	0.976809	0.986186	1	0.315371	0.69039	0.773619	0.803091	822811	853350	833753	803729	811444	25932	37202.8	35471.3	98787	66472.4	0.0315164	0.0435961	0.0425442	0.122911	0.0819186	0	0.453499	0.0620143	0.0349051	0.025377	p1249
145.085	15.3845	C5H11N3O2	#VALUE!	4-Guanidinobutanoate	6	Amino Acid Metabolism	Arginine and proline metabolism	49208	1	0.48329	0.974562	0.308162	0.659979	1	0.182572	0.930837	0.0981331	0.416949	33101.9	15997.8	32259.8	10200.7	21846.5	14835.3	1616.67	1476.19	8734.81	15630.6	0.448172	0.101056	0.0457593	0.856293	0.715472	0	1.31364	0.00319007	1.76954	0.272786	p1857
145.11	12.7228	C7H15NO2	#VALUE!	3-Dehydroxycarnitine	5	Amino Acid Metabolism	LysineDegradation	30808	1	0.0518568	0.872829	0.0490493	0.0566002	1	0.0338027	0.682922	0.0332746	0.0334481	22760.9	1180.31	19866.4	1116.41	1288.27	7067.89	251.18	8895.37	464.5	608.184	0.310528	0.212809	0.44776	0.416067	0.472094	0	9.31104	0.0649061	9.33776	9.16191	p1544
145.11	15.6234	C7H15NO2	#VALUE!	[FA amino(7:0)] 2R-aminoheptanoic acid	5	Lipids: Fatty Acyls	Amino Fatty Acids	24788	1	0.330693	0.548181	0.182566	0.32521	1	0.0887422	0.162604	0.0480116	0.0685595	17716.8	5858.8	9711.99	3234.48	5761.67	6585.06	387.654	1800.11	2559.4	4572.74	0.371685	0.066166	0.185349	0.791287	0.793648	0	3.23145	1.37493	4.202	2.2237	p2430
146.069	18.2204	C5H10N2O3	#VALUE!	L-Glutamine	10	Amino Acid Metabolism	Glutamate metabolism__Purine metabolism__Pyrimidine metabolism__D-Glutamine and D-glutamate metabolism__Nitrogen metabolism	21100000	1	0.266413	0.90199	0.151997	0.368681	1	0.0170667	0.797646	0.00446337	0.012739	1.36667e+07	3.64097e+06	1.23272e+07	2.07729e+06	5.03864e+06	2.37136e+06	278177	7.74358e+06	1.3089e+06	2.53717e+06	0.173514	0.0764018	0.62817	0.6301	0.503543	0	17.6319	0.0273563	18.3075	6.17243	p183
146.105	27.3125	C6H14N2O2	#VALUE!	D-Lysine	8	Amino Acid Metabolism	Lysine degradation	7789247	1	0.221512	0.840658	0.149648	0.255541	1	0.0192111	0.525373	0.00961757	0.00807137	6.38176e+06	1.41364e+06	5.36487e+06	955016	1.6308e+06	1.22902e+06	102552	2.14863e+06	450242	752936	0.192583	0.0725446	0.4005	0.47145	0.461697	0	16.2277	0.168768	17.1898	10.8653	p530
147.035	13.8246	C5H9NO2S	#VALUE!	Thiomorpholine 3-carboxylate	5	0	0	6639	1	0.600406	1.32243	0.516222	1.13547	1	0.162369	0.604933	0.212155	0.595897	2897.67	1739.78	3831.97	1495.84	3290.22	946.587	224.72	2584.69	1300.23	692.649	0.326671	0.129166	0.674507	0.869228	0.210518	0	1.41646	0.115211	0.759728	0.112002	p938
147.053	17.1754	C5H9NO4	#VALUE!	D-Glutamate	8	Amino Acid Metabolism	Glutamate metabolism__D-Glutamine and D-glutamate metabolism__Vitamin B6 metabolism	15100000	1	0.0208924	0.89552	0.0236996	0.163589	1	0.0262517	0.81568	0.0259364	0.0309523	9.35573e+06	195464	8.37825e+06	221727	1.5305e+06	2.62287e+06	18982.3	6.05656e+06	180273	551710	0.280349	0.097114	0.722892	0.813037	0.360478	0	12.1966	0.0219341	12.0704	8.52391	p231
148.019	5.72922	C5H8O3S	#VALUE!	[FA oxo,methyl(4:0)] 2-oxo-4-methylthio-butanoic acid	8	Amino Acid Metabolism	Methionine metabolism	20638	1	0.955018	1.01999	0.393403	0	1	0.483826	0.899675	0.00424877	NA	16648.3	15899.4	16981	6549.49	0	865.104	1404.29	3989.36	1861.48	NA	0.0519635	0.0883234	0.234931	0.284218	NA	0	0.206145	0.00664332	24.2045	low	n1630
148.037	7.25946	C5H8O5	#VALUE!	2-Dehydro-3-deoxy-L-arabinonate	8	Carbohydrate Metabolism	Ascorbate and aldarate metabolism	222968	1	0.0533336	0.871465	0.0303518	0.0470753	1	0.0288606	0.646191	0.0271711	0.0278152	167806	8949.7	146237	5093.21	7899.51	47785.1	184.432	58029.6	2986.26	3918.66	0.284764	0.0206077	0.396819	0.586321	0.496063	0	11.0514	0.0823267	11.5496	11.1234	n905
148.073	6.89564	C6H12O4	#VALUE!	[FA methyl,hydroxy(5:0)] 3R-methyl-3,5-dihydroxy-pentanoic acid	8	Lipids: Fatty Acyls	Fatty Acids and Conjugates	167538	1	0.0300472	0.41063	0.0160449	0.0237478	1	0.133306	0.278281	0.130234	0.131911	99136.3	2978.77	40708.4	1590.63	2354.27	67784	180.117	36522.9	570.81	442.983	0.683746	0.060467	0.897184	0.358858	0.188162	0	2.01237	0.575824	2.07076	2.03853	n1086
149.051	13.8306	C5H11NO2S	#VALUE!	D-Methionine	7	Amino Acid Metabolism	0	2839729	1	0.284478	1.39866	0.331557	0.701133	1	0.0875988	0.558008	0.0937961	0.389307	1.13425e+06	322669	1.58643e+06	376068	795258	448287	33720.5	1.0854e+06	92863.6	410821	0.395229	0.104505	0.684176	0.246933	0.516588	0	3.2591	0.148268	2.74273	0.310799	p913
150.052	14.7771	C5H10O5	#VALUE!	D-Xylulose	6	Carbohydrate Metabolism	Pentose and glucuronate interconversions	57022	1	1.06813	0.721482	0.944447	1.07856	1	0.665774	0.230269	0.778352	0.763181	44056.3	47057.9	31785.8	41608.8	47517.5	10260.9	2221.28	10967.7	9635.5	15281	0.232904	0.0472031	0.345049	0.231574	0.321588	0	0.0817441	0.667465	0.0302332	0.03536	n289
151.049	12.4183	C5H5N5O	#VALUE!	2-Hydroxyadenine	5	0	0	3557	1	0	0.395281	0	0	1	NA	0.0284946	NA	NA	2803.2	0	1108.05	0	0	676.907	NA	472.337	NA	NA	0.241477	NA	0.426276	NA	NA	0	low	4.21768	low	low	p1432
152.033	8.50496	C5H4N4O2	#VALUE!	Xanthine	10	Nucleotide Metabolism	Purine metabolism__Caffeine metabolism	89456	1	0.287152	0.517477	0	20.0779	1	0.0414249	0.0347362	NA	0.0401198	3235.63	929.117	1674.37	0	64964.6	616.885	1048.14	599.156	NA	22113.2	0.190654	1.1281	0.35784	NA	0.340389	0	3.59668	3.29606	low	7.78637	n1294
152.068	12.5374	C5H12O5	#VALUE!	Xylitol	6	Carbohydrate Metabolism	Pentose and glucuronate interconversions	5650	1	0.341054	0.91323	0.21386	0.272754	1	0.0454478	0.674732	0.0160189	0.0266354	4452.5	1518.54	4066.15	952.211	1214.44	1155.06	165.85	917.34	854.256	472.054	0.259419	0.109217	0.225604	0.897129	0.388702	0	6.3217	0.0686045	5.93628	6.73411	n760
153.009	16.1187	C3H7NO4S	#VALUE!	3-Sulfino-L-alanine	6	Amino Acid Metabolism	Cysteine metabolism__Taurine and hypotaurine metabolism	5965	1	0	0.874585	0	0.238102	1	NA	0.505917	NA	0.0061457	5376.51	0	4702.21	0	1280.16	1006.46	NA	1236.01	NA	727.296	0.187197	NA	0.262856	NA	0.568129	0	low	0.178957	low	10.8825	n665
153.993	9.61325	C3H6O5S	#VALUE!	3-sulfopropanoate	7	0	0	6679	1	1.07791	1.05781	2.11052	1.13129	1	0.882395	0.874425	0.469667	0.788616	1542.78	1662.97	1631.96	3256.07	1745.33	633.655	1133.4	662.904	3342.42	1028.13	0.410723	0.681552	0.4062	1.02652	0.589076	0	0.00856754	0.00945765	0.253632	0.0281288	n1771
155.035	19.2631	C3H10NO4P	#VALUE!	N-Methylethanolamine phosphate	6	Lipid Metabolism	Glycerophospholipid metabolism	813789	1	0	0.0120714	0	0	1	NA	0.0551206	NA	NA	568619	0	6864.06	0	0	238457	NA	2963.94	NA	NA	0.41936	NA	0.431807	NA	NA	0	low	5.54893	low	low	p1222
155.069	25.9523	C6H9N3O2	#VALUE!	L-Histidine	10	Amino Acid Metabolism	Histidine metabolism__beta-Alanine metabolism	3772331	1	0.330306	0.751903	0.239843	0.382545	1	0.144448	0.519119	0.110742	0.153729	2.44482e+06	807538	1.83827e+06	586372	935253	1.21589e+06	71241.8	824730	294237	442489	0.497333	0.088221	0.448645	0.501792	0.473122	0	1.80705	0.17044	2.20697	1.36114	p752
156.053	27.1059	C11H20O10	#VALUE!	Vicianose	7	0	0	91181	1	0.0529182	1.5739	0.0335133	0.00669819	1	0.0456638	0.0977129	0.0438763	NA	54215.8	2869.01	85330	1816.95	363.148	19699.7	434.989	7396.29	682.272	NA	0.363357	0.151617	0.0866787	0.375503	NA	0	6.79043	2.18639	7.06651	low	n1219
158.044	12.7845	C4H6N4O3	#VALUE!	(S)(+)-Allantoin	8	Nucleotide Metabolism	Purine metabolism	122350	1	0.73351	1.19657	0.532599	0.812079	1	0.124515	0.401581	0.0698417	0.421267	79283.2	58155	94868.1	42226.2	64384.2	15088.2	5195.1	23811.6	20380	23870.7	0.190308	0.089332	0.250997	0.482639	0.370754	0	1.75304	0.305658	2.13565	0.278356	n1196
158.069	19.1652	C6H10N2O3	#VALUE!	5-Hydroxyectoine	6	Amino Acid Metabolism	Glycine, serine and threonine metabolism	21930	1	0.267552	1.07637	0.199216	0.285867	1	0.0734963	0.846712	0.0588063	0.0619608	13157.6	3520.35	14162.5	2621.2	3761.33	4844.53	481.343	6840.78	959.93	2024.94	0.368192	0.136732	0.483021	0.366217	0.538358	0	3.91867	0.014371	4.55152	3.20242	p2276
159.089	5.80951	C7H13NO3	#VALUE!	5-Acetamidopentanoate	6	Amino Acid Metabolism	Lysine degradation	10479	1	0.175425	0.781599	0.106379	0.0299865	1	0.0471371	0.460485	0.0340667	NA	8191.34	1436.97	6402.34	871.39	245.63	2693.63	340.664	2678.94	773.04	NA	0.328838	0.237071	0.418431	0.887135	NA	0	6.18877	0.22176	6.82291	low	p793
160.121	26.7926	C7H16N2O2	#VALUE!	N6-Methyl-L-lysine	7	Amino Acid Metabolism	0	41033	1	0.0389074	0.471243	0.024295	0.0383008	1	0.0155257	0.110562	0.0145483	0.0152624	35463.1	1379.78	16711.7	861.575	1358.27	7500.92	424.346	12832.9	772.901	607.348	0.211513	0.307547	0.767898	0.897078	0.44715	0	20.5811	1.5914	21.056	20.5384	p2391
161.068	16.2222	C6H11NO4	#VALUE!	O-Acetyl-L-homoserine	6	Amino Acid Metabolism	Methionine metabolism__Sulfur metabolism	9335	1	0.505087	0.717351	0.421934	0.578122	1	0.237787	0.450738	0.186035	0.29037	5926.26	2993.28	4251.21	2500.49	3426.1	3056.62	261.86	1190.7	770.204	701.923	0.515776	0.0874827	0.280086	0.308021	0.204875	0	0.914029	0.260744	1.18113	0.635525	p844
161.105	17.028	C7H15NO3	#VALUE!	(S)-Carnitine	7	0	gamma-butyrobetaine degradation __ carnitine degradation II	156567	1	0.503183	0.978288	0.352266	0.509405	1	0.0183445	0.876139	0.015459	0.0227209	131601	66219.2	128743	46358.5	67038.1	16437.7	2638.93	24530.5	27277.9	23878.1	0.124906	0.0398515	0.190538	0.588413	0.356187	0	15.4233	0.00936329	7.16391	4.96017	p1986
162.052	6.80123	C6H10O5	#VALUE!	2-Dehydro-3-deoxy-L-rhamnonate	6	Carbohydrate Metabolism	Fructose and mannose metabolism	26973	1	0.803552	1.24318	0.659874	1.12535	1	0.204307	0.228308	0.250174	0.740227	15339.9	12326.4	19070.3	10122.4	17262.8	2780.11	1874.09	3539.93	5664.91	8519.52	0.181234	0.152038	0.185626	0.55964	0.493519	0	0.807848	0.686843	0.683635	0.0460392	n245
162.064	20.7215	C5H10N2O4	#VALUE!	Gly-Ser	5	Peptide(di-)	Polar peptide	7379	1	1.54027	1.01666	1.84485	1.57866	1	0.0718356	0.817891	0.0701473	0.284856	3112.11	4793.5	3163.94	5741.38	4912.96	133.374	847.225	327.273	1289.31	2157.09	0.0428565	0.176745	0.103438	0.224564	0.43906	0	3.84333	0.0215135	4.11467	0.69433	p2738
163.084	15.686	C6H13NO4	#VALUE!	Bicine	5	0	0	4595	1	0.597839	0.851449	0.429586	0.563358	1	0.0197803	0.177364	0.0236527	0.0707108	4334.36	2591.25	3690.49	1861.98	2441.8	412.848	614.85	531.88	872.668	1031.14	0.0952501	0.237279	0.144122	0.468678	0.422286	0	5.53969	0.91448	6.5587	2.90333	n1442
163.084	17.4972	C6H13NO4	#VALUE!	Bicine	5	0	0	13490	1	0.560848	1.36671	0.322307	0.52033	1	0.0780244	0.238678	0.0236936	0.0859426	7518.22	4216.58	10275.2	2423.17	3911.95	1874.32	715.553	2795.94	1563.8	2012.45	0.249304	0.1697	0.272104	0.645351	0.514436	0	2.70822	0.670868	4.35668	1.71957	p221
164.047	5.42636	C9H8O3	#VALUE!	Phenylpyruvate	10	Amino Acid Metabolism	Phenylalanine metabolism__Phenylalanine, tyrosine and tryptophan biosynthesis	48307	1	0.705004	1.16915	0.285501	0.0476131	1	0.655649	0.827937	0.268299	0.181555	21227.4	14965.4	24817.9	6060.44	1010.7	17385	14257.9	20351.4	2879.01	295.377	0.818992	0.952724	0.820028	0.475049	0.29225	0	0.0775678	0.017995	0.740788	1.35189	n1484
165.046	18.0162	C5H11NO3S	#VALUE!	L-Methionine S-oxide	6	Amino Acid Metabolism	Methionine metabolism	43672	1	0.660931	1.44154	0.443813	0.771417	1	0.00963885	0.154337	0.0638638	0.500179	23892.2	15791.1	34441.5	10603.7	18430.8	1332.43	2211.5	8260.83	6402.25	11573.6	0.0557684	0.140047	0.239851	0.603777	0.627948	0	9.84502	1.58946	4.12928	0.219758	p1929
165.079	12.5787	C9H11NO2	#VALUE!	L-Phenylalanine	10	Amino Acid Metabolism	Phenylalanine metabolism__Phenylalanine, tyrosine and tryptophan biosynthesis__Phenylpropanoid biosynthesis__Alkaloid biosynthesis II	11000000	1	0.487179	1.12316	0.366926	0.605985	1	0.0667437	0.67189	0.0313732	0.168083	7.07415e+06	3.44638e+06	7.94537e+06	2.59569e+06	4.28683e+06	1.80744e+06	425839	2.72558e+06	1.49921e+06	2.20189e+06	0.2555	0.123561	0.34304	0.577577	0.51364	0	3.81671	0.0709661	3.63708	0.957363	p301
167.982	14.4327	C3H5O6P	#VALUE!	Phosphoenolpyruvate	8	Carbohydrate Metabolism	Glycolysis / Gluconeogenesis__Citrate cycle (TCA cycle)__Phenylalanine, tyrosine and tryptophan biosynthesis__Aminophosphonate metabolism__Pyruvate metabolism__Carbon fixation__Reductive carboxylate cycle (CO2 fixation)	14635	1	0	0.748392	0	0	1	NA	0.393498	NA	NA	11233.4	0	8407.02	0	0	4081.03	NA	3011.79	NA	NA	0.363293	NA	0.358247	NA	NA	0	low	0.310535	low	low	p2635
168.028	11.6353	C5H4N4O3	#VALUE!	Urate	6	Nucleotide Metabolism	Purine metabolism	9512	1	0.940896	1.19838	0.592726	0.832623	1	0.682256	0.309738	0.153214	0.558376	6435.38	6055.02	7712.01	3814.42	5358.24	938.429	1157.94	1583.22	2119.78	2613.95	0.145823	0.191236	0.205293	0.555728	0.487836	0	0.0651241	0.481156	1.27824	0.150417	p2670
168.09	6.80613	C8H12N2O2	#VALUE!	Cyclo(deltaAla-L-Val)	5	0	0	12474	1	0.592229	1.25665	0.479354	0.650261	1	0.00911577	0.0440778	0.0341272	0.178225	9708.58	5749.71	12200.3	4653.85	6313.11	1067.52	658.323	368.252	2092.51	2981.67	0.109956	0.114497	0.0301838	0.449631	0.472297	0	9.96369	4.86886	4.63018	1.14948	p2550
169.05	20.1559	C4H12NO4P	#VALUE!	Phosphodimethylethanolamine	8	Lipid Metabolism	Glycerophospholipid metabolism	85804	1	0	0.0612143	0	0	1	NA	0.141843	NA	NA	50811.3	0	3110.38	0	0	34976.2	NA	1219.46	NA	NA	0.688354	NA	0.392063	NA	NA	0	low	1.85773	low	low	p2139
169.085	13.719	C7H11N3O2	#VALUE!	Nalpha-Methylhistidine	7	0	0	71098	1	0.433739	1.94214	0.25323	0.394551	1	0.0932854	0.318803	0.0392346	0.0622966	21050.1	9130.25	40882.2	5330.52	8305.34	6802.24	297.43	26182.5	3251.37	4198.5	0.323145	0.0325763	0.640437	0.609954	0.505518	0	3.06485	0.537464	4.34725	2.54201	p2223
169.085	26.0971	C7H11N3O2	#VALUE!	&alpha;-methylhistidine	7	0	0	16649	1	0.415993	0.75983	0.319118	0.440877	1	0.181364	0.51384	0.132535	0.184623	10666.7	4437.29	8104.9	3403.95	4702.71	5365.02	394.274	2670.44	1834.92	2279.62	0.502967	0.0888548	0.329485	0.539058	0.484745	0	1.34096	0.182738	1.64067	1.04678	p2621
169.998	17.1235	C3H7O6P	#VALUE!	Glycerone phosphate	6	Carbohydrate Metabolism	Glycolysis / Gluconeogenesis__Inositol metabolism__Pentose and glucuronate interconversions__Fructose and mannose metabolism__Galactose metabolism__Glycerolipid metabolism__Glycerophospholipid metabolism__Pyruvate metabolism__Carbon fixation	67414	1	0	0.502643	0	0	1	NA	0.160436	NA	NA	46052.6	0	23148	0	0	18908.9	NA	10607.4	NA	NA	0.410593	NA	0.458244	NA	NA	0	low	1.11606	low	low	n125
169.998	15.4188	C3H7O6P	#VALUE!	D-Glyceraldehyde 3-phosphate	6	Carbohydrate Metabolism	Glycolysis / Gluconeogenesis__Pentose phosphate pathway__Inositol metabolism__Pentose and glucuronate interconversions__Fructose and mannose metabolism__Galactose metabolism__Biosynthesis of steroids__Clavulanic acid biosynthesis__Methane metabolism	104827	1	0	0.391756	0	0	1	NA	0.0820182	NA	NA	78680.3	0	30823.5	0	0	26407.1	NA	5782.95	NA	NA	0.335625	NA	0.187615	NA	NA	0	low	3.13403	low	low	n1191
172.013	15.6288	C3H9O6P	#VALUE!	sn-Glycerol 3-phosphate	10	Lipid Metabolism	Glycerolipid metabolism__Glycerophospholipid metabolism	437671	1	0.0970635	0.35369	0.00355913	0.0038021	1	0.0316042	0.0415001	0.026373	0.0263849	334335	32451.8	118251	1189.94	1271.17	95610.2	4516.4	45511	231.978	310.493	0.285971	0.139173	0.384868	0.194949	0.244257	0	9.94723	4.16429	12.1411	12.1351	n783
173.105	5.64119	C8H15NO3	#VALUE!	N-Acetyl-L-leucine	5	0	0	15041	1	0.222839	0.948403	0.142804	0.0289213	1	0.0216093	0.863668	0.0100985	NA	10420.4	2322.07	9882.72	1488.07	301.371	2162.49	265.869	4471.24	892.907	NA	0.207525	0.114497	0.45243	0.600042	NA	0	13.8154	0.0117186	14.5764	low	p1087
174.016	6.77244	C6H6O6	#VALUE!	cis-Aconitate	10	Carbohydrate Metabolism	Citrate cycle (TCA cycle)__Glyoxylate and dicarboxylate metabolism__C5-Branched dibasic acid metabolism__Reductive carboxylate cycle (CO2 fixation)	890002	1	0.381968	1.00315	0.178933	0.142708	1	0.00537134	0.990314	0.00147714	0.00109997	617204	235752	619145	110438	88079.8	79680	88758.8	237638	80021.4	59620.5	0.129098	0.376492	0.383816	0.724583	0.676891	0	10.2274	5.99824e-05	20.1385	28.2701	n498
174.1	17.2112	C7H14N2O3	#VALUE!	N5-Ethyl-L-glutamine	5	0	0	196588	1	0.602283	1.5891	0.436085	0.598441	1	0.0181319	0.0153664	0.052578	0.00653856	115572	69607.2	183656	50399.3	69163.2	11450.7	1776.54	21188	30669.1	10153.2	0.099078	0.0255224	0.115368	0.608521	0.146801	0	15.7349	7.99142	3.9633	9.19617	p233
174.112	27.0696	C6H14N4O2	#VALUE!	D-Arginine	8	Amino Acid Metabolism	D-Arginine and D-ornithine metabolism	53400000	1	0.0526208	0.297277	0.0679098	0.122362	1	0.104801	0.164789	0.107236	0.118011	3.39333e+07	1.7856e+06	1.00876e+07	2.30441e+06	4.15216e+06	1.96014e+07	30223.1	4.1699e+06	1.13739e+06	1.74898e+06	0.577643	0.016926	0.413369	0.493571	0.421222	0	2.68985	1.41588	2.595	2.29017	p30
175.063	5.21317	C10H9NO2	#VALUE!	Indole-3-acetate	6	Amino Acid Metabolism	Tryptophan metabolism	303321	1	0.663917	1.26213	0.444044	0.606116	1	0.107049	0.263383	0.0468549	0.180627	200272	132964	252768	88929.4	121388	44018.4	13803.4	53776.2	50937.3	68448.5	0.219794	0.103814	0.212749	0.572783	0.563883	0	2.12876	0.570638	2.73532	0.939577	p1286
175.095	19.717	C6H13N3O3	#VALUE!	L-Citrulline	10	Amino Acid Metabolism	Arginine and proline metabolism	1118844	1	0.0337472	0.64178	0.0129396	0.0185928	1	0.0718153	0.320418	0.0691076	0.0697754	738628	24926.6	474037	9557.54	13733.1	350456	2424.7	52199.2	4324.56	7801.34	0.474469	0.0972735	0.110116	0.452476	0.568067	0	4.1471	0.55764	4.32718	4.27629	p1242
176.079	19.8073	C6H12N2O4	#VALUE!	Ala-Ser	7	Peptide(di-)	Polar peptide	166274	1	0.735548	1.70783	0.664984	1.08823	1	0.178231	0.157367	0.340491	0.832206	70089.1	51553.9	119700	46608.2	76273	16082.8	3974.89	40619.6	32050.8	42780.8	0.229463	0.0771017	0.339345	0.687664	0.56089	0	1.25176	1.28956	0.428766	0.0183071	p1967
176.095	15.8782	C10H12N2O	#VALUE!	Cotinine	7	0	nicotine degradation III __ nicotine degradation II	22070	1	0.533648	1.01589	0.248741	0.546692	1	0.211895	0.96679	NA	0.345254	14551.7	7765.47	14783	3619.6	7955.29	6642.45	2425.74	6131.8	NA	8287.32	0.456473	0.312376	0.414788	NA	1.04174	0	0.920935	0.000654627	low	0.385742	p2562
176.554	20.3512	C12H23N3O5S2	#VALUE!	Met-Thr-Cys	7	Peptide(tri-)	Hydrophobic peptide	4044	1	1.18593	0.892326	0.620765	0.670632	1	0.142018	0.732595	0.217999	0.126288	2836.62	3364.04	2531.19	1760.87	1902.33	399.425	276.541	1317.21	1072.77	681.045	0.14081	0.082205	0.520392	0.609224	0.358006	0	1.1786	0.049239	0.883134	1.40031	p2810
177.063	17.3014	C6H11NO5	#VALUE!	4-Hydroxy-4-methylglutamate	7	Carbohydrate Metabolism	C5-Branched dibasic acid metabolism	7768	0	4.54206	6.76025	2.77832	5.25708	NA	0.00194932	0.00395744	0.054808	0.056867	0	4542.06	6760.25	2778.32	5257.08	NA	347.85	738.793	1175.47	2269.34	NA	0.0765841	0.109285	0.423086	0.431672	NA	high	high	high	high	p2742
179.058	5.72281	C9H9NO3	#VALUE!	Hippurate	8	Amino Acid Metabolism	Phenylalanine metabolism	18971	0	0	0	0.121783	13.217	NA	NA	NA	NA	0.0560207	0	0	0	121.783	13217	NA	NA	NA	NA	5658.94	NA	NA	NA	NA	0.428157	NA	NA	NA	NA	high	n1639
179.094	12.5907	C10H13NO2	#VALUE!	(-)-Salsolinol	5	0	0	11785	1	0	0.647944	0.0199516	0	1	NA	0.235667	NA	NA	8267.79	0	5357.06	164.956	0	3057.43	NA	1089.4	NA	NA	0.3698	NA	0.203359	NA	NA	0	low	0.804234	low	low	p315
180.042	5.93518	C9H8O4	#VALUE!	3,4-Dihydroxy-trans-cinnamate	8	Biosynthesis of Secondary Metabolites	Phenylpropanoid biosynthesis	12274	1	1.13004	1.13006	0.472004	0.119961	1	0.831955	0.83452	0.225107	0.0977154	5836.3	6595.25	6595.4	2754.76	700.13	3129.45	4816.77	4919.86	902.888	732.123	0.536204	0.730338	0.745953	0.327756	1.0457	0	0.0174575	0.0169484	0.895111	2.55389	n1700
180.063	14.7196	C6H12O6	#VALUE!	D-Glucose	10	Carbohydrate Metabolism	Glycolysis / Gluconeogenesis__Pentose phosphate pathway__Galactose metabolism__Starch and sucrose metabolism__Streptomycin biosynthesis__Indole and ipecac alkaloid biosynthesis	3358866	1	1.20014	0.660043	1.02355	1.23134	1	0.0950178	0.187471	0.912238	0.368568	2.31113e+06	2.77369e+06	1.52545e+06	2.36556e+06	2.84579e+06	278805	69453.6	712761	725198	798919	0.120636	0.0250401	0.467248	0.306564	0.280737	0	2.59171	1.05385	0.00490842	0.399249	n278
180.065	6.81382	C7H8N4O2	#VALUE!	Theophylline	6	Biosynthesis of Secondary Metabolites	Caffeine metabolism	107573	1	1.84549	1.16352	1.40067	1.36807	1	0.00688402	0.299767	0.339776	0.0354757	52400.1	96703.8	60968.5	73395.3	71686.9	7025.07	11009.3	10042.7	29291.3	7971.85	0.134066	0.113846	0.164719	0.39909	0.111204	0	11.5083	0.488778	0.485818	3.2947	p1949
181.074	14.7112	C9H11NO3	#VALUE!	3-Amino-3-(4-hydroxyphenyl)propanoate	8	Amino Acid Metabolism	Tyrosine metabolism	3844046	1	0.878121	0.823495	0.659548	0.80781	1	0.329916	0.474107	0.25576	0.231856	3.18117e+06	2.79345e+06	2.61968e+06	2.09814e+06	2.56978e+06	526274	165913	1.06409e+06	1.2002e+06	537111	0.165434	0.0593934	0.406189	0.572031	0.20901	0	0.493693	0.223719	0.682972	0.661059	p739
182.058	6.56732	C9H10O4	#VALUE!	3-(4-Hydroxyphenyl)lactate	6	Amino Acid Metabolism	Tyrosine metabolism	152108	1	0.66353	1.71034	0.30599	0.0111654	1	0.233409	0.268815	0.0651175	0.0384703	63020.6	41816.1	107787	19283.6	703.648	21805.5	2033.03	51446.4	5856.18	106.67	0.346006	0.0486183	0.477299	0.303686	0.151595	0	0.937486	0.641851	3.75247	8.16712	n207
182.079	13.8242	C6H14O6	#VALUE!	D-Sorbitol	6	Carbohydrate Metabolism	Fructose and mannose metabolism__Galactose metabolism	206494	1	0.12683	0.735262	0.0858926	0.107603	1	0.0225119	0.19977	0.0178679	0.018431	163252	20705.3	120033	14022.2	17566.5	37889.1	1927.25	29937.4	7326.54	7792.06	0.232089	0.0930801	0.249409	0.522498	0.443575	0	14.1178	0.80104	14.9535	14.1846	p917
183.066	22.9206	C5H14NO4P	#VALUE!	Choline phosphate	10	Lipid Metabolism	Glycerophospholipid metabolism__Glycine, serine and threonine metabolism	5208436	1	0.00114226	0.694525	0.000219165	0	1	0.0496026	0.352361	NA	NA	3.66723e+06	4188.91	2.54698e+06	803.728	0	1.46823e+06	170.511	1.08347e+06	NA	NA	0.400366	0.0407053	0.425393	NA	NA	0	6.22432	0.376906	low	low	p646
185.008	19.336	C3H8NO6P	#VALUE!	O-Phospho-L-serine	6	Amino Acid Metabolism	Glycine, serine and threonine metabolism__Cysteine metabolism	21714	1	0	0.683479	0	0	1	NA	0.49298	NA	NA	12356.1	0	8445.1	0	0	8124.81	NA	1154.11	NA	NA	0.657557	NA	0.13666	NA	NA	0	low	0.227124	low	low	p1246
185.992	16.2109	C3H7O7P	#VALUE!	3-Phospho-D-glycerate	8	Carbohydrate Metabolism	Glycolysis / Gluconeogenesis__Glycine, serine and threonine metabolism__Glycerolipid metabolism__Glyoxylate and dicarboxylate metabolism__Carbon fixation	307518	1	0	0.702509	0.00160343	0.00504435	1	NA	0.389625	NA	0.0665553	199980	0	140488	320.653	1008.77	93661.7	NA	33117	NA	993.367	0.468356	NA	0.235729	NA	0.984731	0	low	0.358621	low	4.51239	n897
186.1	15.4348	C8H14N2O3	#VALUE!	Ala-Pro	5	Peptide(di-)	Nonpolar peptide	52900	1	0.271742	0.716152	0.134722	0.33841	1	0.0821063	0.359297	0.0468815	0.103527	37169.2	10100.4	26618.8	5007.5	12578.4	14461.1	1376.43	9522.47	5602.07	14203.6	0.389062	0.136274	0.357735	1.11874	1.12921	0	3.47229	0.371283	4.3008	1.47178	p1856
188.066	9.8975	C23H20O5	#VALUE!	[Fv] 5-O-Methylchamanetin	7	Lipids: Polyketides	Flavonoids	5839	1	0.615002	0.704079	0.302851	0.626251	1	0.199241	0.385443	0.0680217	0.206509	4436.58	2728.5	3123.7	1343.62	2778.41	1583.67	934.803	1714.76	443.835	851.372	0.356958	0.342606	0.548952	0.330327	0.306424	0	0.862694	0.316356	3.53654	0.850491	p2611
188.079	8.34855	C7H12N2O4	#VALUE!	N-Acetylglutamine	7	0	0	41990	1	0.0460471	0.938701	0.0303575	0	1	0.0289252	0.87275	0.0282036	NA	29452.9	1356.22	27647.5	894.117	0	8521.15	523.206	15829.7	387.287	NA	0.289314	0.385782	0.572555	0.43315	NA	0	10.8313	0.0100858	11.2095	low	n1480
188.116	14.4489	C8H16N2O3	#VALUE!	N6-Acetyl-L-lysine	8	Amino Acid Metabolism	Lysine degradation	279048	1	0.728114	2.43685	1.30629	2.89259	1	0.0185212	0.230922	0.638619	0.180329	68036.3	49538.1	165795	88875	196801	5991.22	2920.17	99605.8	65744.1	110356	0.0880592	0.0589479	0.600778	0.739737	0.560751	0	7.70296	0.959775	0.0996405	1.35744	p1739
188.127	25.855	C7H16N4O2	#VALUE!	Homoarginine	5	Amino Acid Metabolism	0	46887	1	0.0388325	0.143673	0.0271345	0.0321135	1	0.218573	0.254688	0.214865	0.216374	22816.2	886.009	3278.08	619.106	732.707	21449.4	326.094	2056.9	556.403	705.952	0.940093	0.368048	0.627472	0.89872	0.963485	0	1.0451	0.82217	1.07022	1.05886	p757
188.127	31.6347	C7H16N4O2	#VALUE!	Ngamma-Monomethyl-L-arginine	5	0	0	16572	1	0	0.569325	0	0	1	NA	0.280541	NA	NA	10571.3	0	6018.51	0	0	5419.67	NA	1353.06	NA	NA	0.512677	NA	0.224817	NA	NA	0	low	0.664281	low	low	p1964
188.152	28.0394	C9H20N2O2	#VALUE!	N6,N6,N6-Trimethyl-L-lysine	8	Amino Acid Metabolism	Lysine degradation	461230	1	0.0601634	0.835607	0.0474156	0.0558283	1	0.0335262	0.610312	0.0320347	0.0316275	341000	20515.7	284943	16168.8	19037.5	104302	1141.1	140169	8095.54	12826.2	0.305869	0.0556205	0.491921	0.500691	0.673736	0	9.44021	0.102944	9.64111	9.38669	p1488
189.063	6.82387	C7H11NO5	#VALUE!	Glutarylglycine	5	0	0	15242	1	0.128909	0.668137	0.0815137	0.139604	1	0.0242162	0.141723	0.0161441	0.0196119	11938.3	1538.95	7976.39	973.132	1666.63	2898.73	252.112	2320.63	864.944	788.978	0.24281	0.163821	0.290938	0.888825	0.473396	0	12.7738	1.13841	13.1392	11.6903	n503
190.047	6.93358	C7H10O6	#VALUE!	[FA hydroxy(7:1/2:0)] 2,4-dihydroxy-2-heptenedioc acid	6	Amino Acid Metabolism	Tyrosine metabolism	37014	1	2.08194	1.22277	1.32385	1.79067	1	0.0602713	0.214678	0.602291	0.20653	13717.5	28559	16773.4	18160	24563.6	2678.64	7403.77	2380.43	12441.7	10368.6	0.195272	0.259245	0.141917	0.685116	0.422111	0	3.55327	0.727197	0.121846	1.02576	n242
190.059	17.6674	C6H10N2O5	#VALUE!	Asp-Gly	5	Peptide(di-)	Acidic peptide	118859	1	0.0779173	0.339923	0.0518974	0.0938781	1	0.0446828	0.0673066	0.0415072	0.0442041	87660.1	6830.23	29797.7	4549.33	8229.36	30667.7	874.769	11844.6	2795.17	3985.39	0.349848	0.128073	0.397502	0.614413	0.484288	0	6.94108	3.09774	7.28381	6.59692	p944
190.095	19.0564	C7H14N2O4	#VALUE!	Thr-Ala	7	Peptide(di-)	Polar peptide	67517	1	0.247788	1.09222	0.181978	0.259828	1	0.169672	0.876487	0.146749	0.169906	34739.7	8608.1	37943.5	6321.88	9026.36	21501.2	972.834	25613.2	3013.48	4248.75	0.618922	0.113014	0.675035	0.476675	0.470705	0	1.47408	0.00917809	1.71321	1.37644	n1382
191.061	5.79116	C7H13NO3S	#VALUE!	N-Acetylmethionine	5	0	0	5343	1	0.0947222	2.70921	0.568899	0	1	NA	0.123082	0.299962	NA	1358.52	128.682	3680.52	772.86	0	252.94	NA	1584.73	734.387	NA	0.186188	NA	0.430574	0.950219	NA	0	low	2.09356	0.568533	low	n1566
192.027	16.9771	C6H8O7	#VALUE!	Diketogulonicacid	8	Carbohydrate Metabolism	Pentose and glucuronate interconversions__Ascorbate and aldarate metabolism	435079	1	0.544251	1.06438	0.45269	0.650196	1	0.00725863	0.481306	0.00573299	0.0187005	379193	206376	403606	171657	246550	42822.6	25521.4	33201.2	49648.8	42107.7	0.112931	0.123664	0.0822615	0.289232	0.170788	0	12.0178	0.202984	10.0194	4.87803	n764
192.063	16.1196	C7H12O6	#VALUE!	Quinate	6	Amino Acid Metabolism	Phenylalanine, tyrosine and tryptophan biosynthesis	26819	1	0.481616	0.764581	0.464545	0.486812	1	0.00678494	0.0772128	0.0280203	0.00903392	23598.1	11365.2	18042.7	10962.4	11487.8	2855.79	2965.05	201.136	4951.6	1229.74	0.121018	0.260888	0.0111478	0.451691	0.107047	0	8.83003	3.76559	4.88652	15.1698	n736
192.074	22.0398	C6H12N2O5	#VALUE!	Ser-Ser	7	Peptide(di-)	Polar peptide	7565	1	0.740943	1.06533	0.586873	0.807171	1	0.151212	0.746013	0.0967028	0.400418	5575.89	4131.42	5940.17	3272.34	4500.7	1135.29	296.72	1412.3	1421.68	1593.58	0.203607	0.0718204	0.237754	0.434455	0.354074	0	1.51534	0.0404138	1.6031	0.301964	p2729
193.073	5.60911	C10H11NO3	#VALUE!	Phenylacetylglycine	8	Amino Acid Metabolism	Phenylalanine metabolism	5835	1	0.881257	1.49196	0.631153	0.997149	1	0.228038	0.00663207	0.142803	0.991243	3728.24	3285.54	5562.38	2353.09	3717.61	452.949	119.993	406.304	1069.05	1445.25	0.121491	0.0365217	0.073045	0.45432	0.388758	0	0.892621	9.08611	1.40281	4.9247e-05	n712
193.11	13.5943	C11H15NO2	#VALUE!	3,4-Methylenedioxymethamphetamine	7	0	0	45631	1	1.08037	1.10803	0.927193	1.15183	1	0.49486	0.653586	0.686162	0.368116	32670.5	35296.2	36199.9	30291.8	37630.9	5463.68	1160.96	10998.4	7653.29	6444.12	0.167236	0.0328919	0.303825	0.252652	0.171246	0	0.220985	0.0825963	0.0639862	0.344723	p2357
196.058	17.3591	C6H12O7	#VALUE!	L-Gulonate	6	Carbohydrate Metabolism	Pentose and glucuronate interconversions__Ascorbate and aldarate metabolism	104419	1	0.278787	0.757914	0.185211	0.307973	1	0.0211326	0.144088	0.00611142	0.00873141	92444.5	25772.4	70065	17121.8	28470.4	17507	1945.61	9238.64	10212.8	13256.3	0.189378	0.0754922	0.131858	0.596479	0.465617	0	14.3263	1.27815	13.811	8.4871	n262
197.08	13.8436	C8H11N3O3	#VALUE!	N-Acetyl-L-histidine	5	0	0	424175	1	0.770172	1.32122	0.512475	0.855221	1	0.252195	0.336445	0.125576	0.662974	234125	180316	309330	119983	200228	58743.3	8020.33	99615.7	80777.8	107245	0.250906	0.0444792	0.322037	0.673243	0.535612	0	0.823689	0.422893	1.30599	0.0768428	p915
200.029	6.63946	C12H8OS	#VALUE!	dibenzothiophene-5-oxide	7	0	dibenzothiophene desulfurization	30964	1	3.7003	1.36147	3.53776	9.76288	1	0.155108	0.277931	0.148808	0.0748807	2307.09	8536.91	3141.04	8161.91	22523.8	898.239	4909.39	703.902	4509.43	10245.1	0.389339	0.575078	0.224099	0.552496	0.454856	0	1.55811	0.534031	1.62139	3.86424	n1553
200.079	18.1988	C8H12N2O4	#VALUE!	Dihydroclavaminic acid	5	Biosynthesis of Secondary Metabolites	Clavulanic acid biosynthesis	10495	1	0.677487	1.16106	0.479937	0.673792	1	0.26896	0.611362	0.124515	0.278067	6859.28	4647.07	7964.06	3292.02	4621.73	2539.09	387.426	2373.34	1749.64	1601.94	0.370169	0.08337	0.298007	0.531478	0.346612	0	0.741822	0.101039	1.33835	0.555479	p204
200.976	16.1446	C3H7NO5S2	#VALUE!	S-Sulfo-L-cysteine	8	Amino Acid Metabolism	Cysteine metabolism	402335	1	0.940473	1.20522	0.61412	0.896435	1	0.630492	0.176311	0.335041	0.77031	280175	263498	337672	172061	251159	27730.5	46964.8	50009	148978	149292	0.0989755	0.178236	0.148099	0.865842	0.594411	0	0.0935067	1.01101	0.509012	0.0365159	n731
202.024	16.1291	C4H11O7P	#VALUE!	D-Erythritol 4-phosphate	5	0	0	8697	1	0	0.596451	0	0	1	NA	0.130872	NA	NA	6472.66	0	3860.62	0	0	1937.14	NA	1139.06	NA	NA	0.299281	NA	0.295046	NA	NA	0	low	1.35104	low	low	n663
202.095	18.7138	C8H14N2O4	#VALUE!	Proclavaminic acid	5	Biosynthesis of Secondary Metabolites	Clavulanic acid biosynthesis	19127	1	0.170533	1.03568	0.112226	0.175836	1	0.0677825	0.943321	0.0586571	0.0608818	10383.2	1770.67	10753.7	1165.26	1825.74	4106.5	202.807	7265.51	445.281	1059.87	0.395495	0.114537	0.675629	0.38213	0.580518	0	4.38792	0.00197089	4.98019	4.07135	p598
202.132	13.9578	C9H18N2O3	#VALUE!	Leu-Ala	7	Peptide(di-)	Hydrophobic peptide	473932	1	0.611069	2.55096	0.737274	1.88233	1	0.144098	0.135822	0.498063	0.308965	123766	75629.8	315723	91249.7	232969	37494.8	14650	141727	63757.5	140452	0.302948	0.193706	0.448898	0.698714	0.602877	0	1.42991	1.71443	0.193266	0.564306	p1475
202.143	25.1004	C8H18N4O2	#VALUE!	NG,NG-Dimethyl-L-arginine	7	0	0	155567	1	0.094053	0.51249	0.0663303	0.087688	1	0.0231068	0.0526155	0.0208096	0.0210502	121986	11473.2	62516.7	8091.38	10696.7	29682.1	996.703	18002.4	3314.09	4322.25	0.243323	0.0868725	0.287961	0.409583	0.404072	0	13.8468	2.93468	14.5425	13.766	p1989
202.172	4.96856	C15H22	#VALUE!	alpha-Curcumene	5	0	0	9549	1	0	1.79922	0	0	1	NA	0.0355378	NA	NA	4799.53	0	8635.43	0	0	1566.54	NA	1431.25	NA	NA	0.326394	NA	0.165741	NA	NA	0	low	3.26799	low	low	p489
203.079	11.7367	C8H13NO5	#VALUE!	N2-Acetyl-L-aminoadipate	6	Amino Acid Metabolism	Lysine biosynthesis	4280	1	0.316078	0.845561	0.20855	0.129597	1	0.059228	0.5308	0.046015	0.0288574	3251.37	1027.69	2749.23	678.074	421.369	1019.45	184.647	736.662	145.932	377.5	0.313546	0.179672	0.267952	0.215216	0.895891	0	4.60671	0.159387	6.24359	6.7769	p1337
203.09	20.4649	C7H13N3O4	#VALUE!	Ala-Asn	7	Peptide(di-)	Polar peptide	15428	1	1.06647	1.15238	0.662788	0.834751	1	0.598232	0.349415	0.240092	0.48278	11843.7	12631	13648.4	7849.86	9886.53	2137.37	773.513	2035.49	4209.87	3706.57	0.180465	0.0612392	0.149137	0.536299	0.374911	0	0.11997	0.373877	0.715554	0.209236	p2626
204.074	19.497	C7H12N2O5	#VALUE!	Ala-Asp	7	Peptide(di-)	Acidic peptide	128344	1	0.256355	1.17463	0.174465	0.277831	1	0.130576	0.794435	0.105596	0.131039	57180.3	14658.5	67165.5	9975.97	15886.5	29708.9	2280.42	53261.2	5756.56	7102.04	0.519565	0.15557	0.792984	0.577042	0.44705	0	2.03657	0.0268066	2.43323	1.82752	n1169
204.074	17.5138	C7H12N2O5	#VALUE!	Glu-Gly	7	Peptide(di-)	Acidic peptide	15200000	1	0.0119853	0.647112	0.00559067	0.000601829	1	0.0692906	0.39797	0.0684822	0.0678778	1.00147e+07	120028	6.4806e+06	55988.7	6027.11	4.76245e+06	11855	4.37822e+06	40141.9	6967.33	0.475547	0.0987683	0.675588	0.716965	1.156	0	4.31655	0.298439	4.37232	4.41661	p222
204.09	13.2252	C11H12N2O2	#VALUE!	D-Tryptophan	7	Amino Acid Metabolism	0	1451090	1	0.444893	1.32501	0.426523	1.22742	1	0.14674	0.564013	0.142259	0.672329	657130	292352	870701	280281	806574	278920	57585.6	502643	215557	482966	0.424452	0.196973	0.577285	0.769075	0.598787	0	1.64047	0.138033	1.14288	0.0717995	p1159
204.111	17.9946	C8H16N2O4	#VALUE!	N6-Acetyl-N6-hydroxy-L-lysine	8	Amino Acid Metabolism	Lysine degradation	180624	1	0.917606	2.11297	0.852915	1.88789	1	0.499119	0.0410132	0.67809	0.299186	57824.1	53059.7	122181	49319	109166	8656.94	6887.98	26430.3	30050.7	64147	0.149712	0.129816	0.216322	0.609313	0.587611	0	0.185469	5.35457	0.0739635	0.629141	p1928
204.188	5.05989	C15H24	#VALUE!	[PR] (+)-Longifolene	6	Lipids: Prenols	superpathway of oleoresin turpentine biosynthesis __ oleoresin sesquiterpene volatiles biosynthesis	147266	1	0.0419285	0.853421	0.0257956	0.00665072	1	0.021212	0.577975	0.0203438	0.0197841	115679	4850.24	98722.8	2984.01	769.348	28419.3	311.753	38912.2	1374.18	123.737	0.245674	0.0642758	0.394156	0.460513	0.160834	0	15.2064	0.123831	15.688	16.3485	p1288
205.073	5.84298	C11H11NO3	#VALUE!	Indolelactate	8	Amino Acid Metabolism	Tryptophan metabolism	108340	1	0.856501	0.955844	0.427606	0.00121661	1	0.120115	0.656751	0.00594096	NA	97779.2	83748	93461.7	41810.9	118.959	8043.8	9266.05	13088.8	13115.1	NA	0.0822649	0.110642	0.140044	0.313676	NA	0	1.30759	0.0789821	13.2334	low	n1175
206.09	20.4421	C7H14N2O5	#VALUE!	Thr-Ser	5	Peptide(di-)	Polar peptide	58136	1	0.774654	1.31242	0.5693	0.863929	1	0.225668	0.277574	0.147769	0.621527	33825.1	26202.7	44392.7	19256.6	29222.5	7703.18	1516.04	11926.2	11277.2	12503.6	0.227736	0.0578582	0.268653	0.585627	0.427875	0	0.942614	0.554015	1.13793	0.09822	p2134
208.582	19.6636	C19H23N5O6	#VALUE!	Phe-Asp-His	7	Peptide(tri-)	Basic peptide	7146	1	0.226712	0.417919	0.134277	0.232962	1	0.107158	0.162683	0.0808401	0.0999078	4641.01	1052.17	1939.57	623.182	1081.18	2231.68	202.904	671.859	583.386	652.67	0.480859	0.192843	0.346396	0.93614	0.603664	0	2.5649	1.34354	3.03398	2.34399	p2749
212.091	30.1864	C8H12N4O3	#VALUE!	Gly-His	7	Peptide(di-)	Basic peptide	8664	1	0.668255	1.19977	0.577636	0.698152	1	0.128193	0.345789	0.102037	0.248788	6015.75	4020.06	7217.52	3474.92	4199.91	1447.05	492.87	1302.1	1495.78	1805.55	0.240543	0.122603	0.180408	0.430452	0.429901	0	1.70433	0.381131	1.49051	0.615861	p2720
212.116	15.1493	C10H16N2O3	#VALUE!	Pro-Pro	7	Peptide(di-)	Nonpolar peptide	258316	1	0.389193	0.717401	0.102252	0.0766683	1	0.157777	0.461733	0.0839814	0.0828611	187175	72847.4	134280	19139.1	14350.4	92780	28244.5	60563.3	16669.8	8691.59	0.495685	0.387721	0.451023	0.870982	0.605668	0	1.38965	0.227919	3.17761	3.43962	p1420
214.092	27.3118	C17H28N6O5S	#VALUE!	Ala-Met-Ala-His	7	Peptide(tetra-)	Basic peptide	188075	1	0.121504	1.02068	0.0891136	0.220527	1	0.0178781	0.934704	0.0124942	0.00806364	138544	16833.7	141409	12346.1	30552.7	28805.9	1716.16	48183.5	7614.2	20888.9	0.207919	0.101948	0.340739	0.616727	0.683702	0	17.7891	0.00260468	17.9395	9.21085	n1040
214.131	13.5785	C10H18N2O3	#VALUE!	Val-Pro	5	Peptide(di-)	Hydrophobic peptide	65312	1	0.255471	0.745223	0.140065	0.0525758	1	0.112206	0.51002	0.0843963	0.0741089	44403	11343.7	33090.1	6219.32	2334.53	21148.9	2118.03	16770.6	3831.54	1575.3	0.476294	0.186714	0.506815	0.616071	0.674786	0	2.41923	0.175671	3.15613	3.93491	p1625
215.055	17.8491	C5H14NO6P	#VALUE!	sn-glycero-3-Phosphoethanolamine	6	Lipid Metabolism	Glycerophospholipid metabolism__Ether lipid metabolism	13066	1	0.167872	0.34449	0.161366	0.19208	1	0.0348875	0.0344655	0.0275577	0.0313364	9903.42	1662.51	3411.63	1598.07	1902.25	2739.25	40.075	1544.58	741.764	644.099	0.276596	0.0241051	0.452739	0.464162	0.338598	0	9.04886	4.26155	8.56485	8.08485	n996
215.09	11.7696	C16H26N6O8	#VALUE!	Asn-Asn-Pro-Ser	7	Peptide(tetra-)	Polar peptide	5079	1	0.917191	1.15974	0.630177	1.0301	1	0.546232	0.477849	0.23567	0.926628	3284.09	3012.14	3808.68	2069.56	3382.95	630.424	269.295	954.573	1266.33	1570.64	0.191963	0.0894032	0.250631	0.611883	0.464282	0	0.157373	0.210292	0.737166	0.00341183	n1802
216.04	17.3677	C5H13O7P	#VALUE!	2-C-Methyl-D-erythritol 4-phosphate	6	Lipid Metabolism	Biosynthesis of steroids	841387	1	0.142919	1.09132	0.105774	0.145473	1	0.0122116	0.576729	0.00939964	0.0104766	682904	97599.9	745267	72233.7	99344.4	118422	15940.5	132637	27415.7	26845.9	0.173409	0.163325	0.177973	0.379541	0.270231	0	23.9939	0.123007	25.2392	23.0963	n257
216.04	14.5148	C5H13O7P	#VALUE!	2-C-Methyl-D-erythritol 4-phosphate	8	Lipid Metabolism	Biosynthesis of steroids	23500000	1	0.75	1.20575	0.561759	0.951195	1	0.286574	0.454394	0.145091	0.887896	1.50667e+07	11300000	1.81667e+07	8.46384e+06	1.43313e+07	4.55448e+06	953939	4.61988e+06	4.39294e+06	7.04928e+06	0.302289	0.0844194	0.254306	0.519024	0.491879	0	0.655224	0.228338	1.08881	0.00767653	n1
216.074	9.56766	C8H12N2O5	#VALUE!	N3-(4-methoxyfumaroyl)-L-2,3-diaminopropanoate	7	0	0	79156	1	0.779367	1.04083	0.722385	0.883466	1	0.445169	0.886447	0.470503	0.744352	58957.7	45949.7	61364.9	42590.1	52087.1	23764.9	5705.28	12545.1	26459.8	24384.6	0.403083	0.124164	0.204435	0.621266	0.46815	0	0.283281	0.00802433	0.211794	0.0407158	n1321
216.074	20.4104	C8H12N2O5	#VALUE!	N3-(4-methoxyfumaroyl)-L-2,3-diaminopropanoate	5	0	0	6052	1	0.891331	1.27291	0.635579	0.860314	1	0.556299	0.187948	0.233933	0.519847	4032.59	3594.37	5133.12	2563.03	3469.29	887.238	781.16	807.73	1501.54	1057.71	0.220017	0.217329	0.157357	0.585847	0.304879	0	0.137421	0.841311	0.70997	0.16648	p2628
216.147	13.3927	C10H20N2O3	#VALUE!	Val-Val	5	Peptide(di-)	Hydrophobic peptide	264406	1	0.325165	1.38788	0.268638	0.85194	1	0.0503587	0.262162	0.0264813	0.754983	143528	46670.3	199200	38557.1	122277	40813	7371.21	59761.6	29796.1	98335.6	0.284356	0.157942	0.300008	0.77278	0.804202	0	5.45419	0.591803	4.31518	0.0398384	p148
217.058	6.85267	C8H11NO6	#VALUE!	2-(Hydroxymethyl)-3-(acetamidomethylene)succinate	6	Metabolism of Cofactors and Vitamins	Vitamin B6 metabolism	13984	1	0.599319	0.861112	0.431807	0.918259	1	0.101328	0.474782	0.0740355	0.847646	8860.1	5310.03	7629.54	3825.85	8135.87	2280.62	817.585	1328.58	2764.36	5478.01	0.257403	0.15397	0.174136	0.722549	0.673315	0	2.14715	0.217372	1.97336	0.0148968	n1546
217.106	20.1187	C8H15N3O4	#VALUE!	Ala-Ala-Gly	5	Peptide(tri-)	Polar peptide	58768	1	0.653245	1.52553	0.467436	0.771583	1	0.146591	0.271902	0.0679582	0.490159	26465.4	17288.4	40373.7	12370.9	20420.2	7008.97	1425.47	16100.6	6890.81	11551.2	0.264836	0.0824527	0.39879	0.557019	0.565673	0	1.64623	0.627334	2.05628	0.200179	p2020
217.131	13.2788	C10H19NO4	#VALUE!	O-Propanoylcarnitine	5	Lipids: Fatty Acyls	OxidationofBranchedFattyAcids	51851	1	0.779789	1.36324	0.502355	0.85006	1	0.427552	0.462677	0.148672	0.685335	24534.5	19131.7	33446.3	12325	20855.8	9399.4	2819.78	16009.1	6723.11	11150.1	0.38311	0.147388	0.478649	0.545485	0.534631	0	0.303114	0.230447	1.11623	0.0636317	p1164
218.022	5.93043	C12H10S2	#VALUE!	4,4'-Biphenyldithiol	5	0	0	3336	1	1.58444	1.78887	1.1294	0	1	0.0616859	0.0817949	0.63047	NA	1535.36	2432.69	2746.56	1734.04	0	314.264	476.075	713.643	565.937	NA	0.204685	0.195699	0.259831	0.326369	NA	0	2.47441	2.41267	0.0941992	low	n1183
218.055	13.779	C15H24N4O7S2	#VALUE!	Asp-Cys-Cys-Pro	7	Peptide(tetra-)	Acidic peptide	2669548	1	0.165065	0.789749	0.111203	0.151024	1	0.0134223	0.251137	0.00664929	0.00787445	2.23463e+06	368859	1.7648e+06	248497	337483	379457	13523.6	468283	132975	125067	0.169808	0.0366633	0.265347	0.535117	0.370589	0	24.1457	0.607647	24.3998	22.547	n340
218.09	18.7283	C8H14N2O5	#VALUE!	L-Ala-L-Glu	5	Peptide(di-)	Acidic peptide	197118	1	0.168014	0.970879	0.105901	0.191188	1	0.219158	0.968831	0.197264	0.226794	98232.5	16504.5	95371.9	10402.9	18780.9	80084.8	523.405	88172.7	6065.23	8830.18	0.815258	0.031713	0.924514	0.583031	0.470168	0	1.04141	0.000576767	1.19591	0.972426	n526
218.09	15.7615	C8H14N2O5	#VALUE!	L-Ala-L-Glu	7	Peptide(di-)	Acidic peptide	201820	1	0.0116506	0.593161	0.0129086	0	1	0.0282668	0.375249	0.0282976	NA	151454	1764.53	89836.9	1955.06	0	44543.1	258.122	91859.3	894.609	NA	0.294103	0.146284	1.02251	0.457586	NA	0	11.293	0.36429	11.2601	low	p1869
218.103	19.5038	C19H28N6O6	#VALUE!	Phe-Asp-Arg	7	Peptide(tri-)	Basic peptide	4381	1	0.837925	3.44951	1.79442	2.8662	1	0.231818	0.0128179	0.336862	0.0750104	1102.74	924.016	3803.93	1978.78	3160.68	181.461	107.753	636.461	1212.58	1065.64	0.164554	0.116614	0.167317	0.612794	0.337155	0	0.717207	16.658	0.510507	3.62435	p2794
218.105	12.6221	C12H14N2O2	#VALUE!	L-2-Methyltryptophan	5	0	0	9709	1	0	0.763219	0	0	1	NA	0.284698	NA	NA	7378.03	0	5631.05	0	0	2019.79	NA	1259.08	NA	NA	0.273757	NA	0.223596	NA	NA	0	low	0.53875	low	low	p316
218.126	16.2427	C9H18N2O4	#VALUE!	N2-(D-1-Carboxyethyl)-L-lysine	8	Amino Acid Metabolism	Lysine degradation	245439	1	1.19125	2.22947	1.14017	2.18813	1	0.0175286	0.0504798	0.691681	0.189304	72460.7	86318.7	161549	82617.4	158553	1559.56	4079.2	36142.5	38366.5	76160.9	0.0215229	0.0472574	0.223725	0.464387	0.480349	0	10.0694	6.06455	0.0699654	1.27728	p1779
218.203	4.98764	C16H26	#VALUE!	TMTT	5	0	0	10810	1	0	1.81282	0	0	1	NA	0.0258123	NA	NA	5325.53	0	9654.24	0	0	1660.04	NA	1019.22	NA	NA	0.311713	NA	0.105573	NA	NA	0	low	4.93806	low	low	p485
219.085	22.257	C7H13N3O5	#VALUE!	Asn-Ser	7	Peptide(di-)	Polar peptide	6010	1	0.637685	1.06522	0.491458	0.637272	1	0.155207	0.78582	0.0809157	0.146811	4414.45	2815.03	4702.39	2169.52	2813.21	1241.35	36.4713	1184.86	1114.18	822.83	0.281201	0.0129559	0.25197	0.513558	0.292488	0	1.65869	0.0281524	1.81133	1.15599	p2726
219.11	6.83754	C9H17NO5	#VALUE!	Pantothenate	8	Amino Acid Metabolism	beta-Alanine metabolism__Pantothenate and CoA biosynthesis	65005	1	1.57049	1.88086	1.07367	2.25195	1	0.0388338	0.17137	0.886001	0.164707	19803.4	31101.1	37247.5	21262.2	44596.3	4559.65	4577.66	14881.4	15183.6	20405.8	0.230245	0.147186	0.399528	0.71411	0.457567	0	3.05752	1.25614	0.00846752	1.406	n239
220.069	18.2844	C7H12N2O6	#VALUE!	Asp-Ser	5	Peptide(di-)	Acidic peptide	214957	1	0.0171567	0.244991	0.0119004	0.0201714	1	0.0630852	0.0935168	0.0624557	0.0633881	144201	2474.01	35327.9	1716.05	2908.74	64763.8	350.581	15131.2	875.668	1267.67	0.449122	0.141706	0.428306	0.510281	0.435813	0	4.78881	2.67975	4.83942	4.75779	p190
220.088	14.3447	C8H16N2O3S	#VALUE!	Met-Ala	5	Peptide(di-)	Hydrophobic peptide	9628	1	0.444091	1.30554	0.261234	0.422573	1	0.0347304	0.406909	0.0162225	0.094609	5255.17	2333.77	6860.85	1372.83	2220.69	1041.24	228.065	2625.21	1273.47	1934.68	0.198137	0.0977237	0.382636	0.927625	0.871206	0	7.51151	0.32325	5.57023	1.90754	p1768
220.101	19.939	C18H28N6O7	#VALUE!	Ala-Val-Asp-His	7	Peptide(tetra-)	Basic peptide	6725	1	0.855764	1.02654	0.656833	0.838813	1	0.457063	0.882761	0.190857	0.561688	5516.32	4720.67	5662.71	3623.3	4627.17	1505.48	185.574	269.953	1440.77	1901.84	0.272914	0.0393108	0.047672	0.397639	0.411016	0	0.275135	0.00915957	0.825266	0.134377	p2701
220.105	19.5848	C8H16N2O5	#VALUE!	Thr-Thr	5	Peptide(di-)	Polar peptide	68612	1	0.325651	1.19708	0.24453	0.407239	1	0.116919	0.685921	0.0849461	0.129892	35547.1	11576	42552.9	8692.36	14476.2	15608.3	427.657	22789.2	5016.92	7058.88	0.439087	0.0369435	0.53555	0.577165	0.48762	0	2.35691	0.0643286	2.68308	1.513	n1170
221.09	11.6808	C8H15NO6	#VALUE!	N-Acetyl-D-glucosamine	8	Amino Acid Metabolism	Glutamate metabolism__Aminosugars metabolism	4234	1	0.280983	0.813555	0.13503	0.0636695	1	0.0371543	0.393813	0.0142857	NA	3284.35	922.845	2672	443.485	209.113	826.081	87.6068	740.59	390.27	NA	0.251521	0.0949312	0.277167	0.880007	NA	0	8.08116	0.304635	9.6685	low	p1338
222.067	22.8853	C7H14N2O4S	#VALUE!	L-Cystathionine	8	Amino Acid Metabolism	Glycine, serine and threonine metabolism__Methionine metabolism	932683	1	0.0157056	0.888436	0.0288588	0	1	0.045447	0.792849	0.0464119	NA	612503	9619.72	544169	17676.1	0	230569	1919.04	347972	9089.61	NA	0.376437	0.19949	0.639455	0.514233	NA	0	6.83653	0.0267979	6.64517	low	p647
222.1	13.8771	C11H14N2O3	#VALUE!	Phe-Gly	5	Peptide(di-)	Hydrophobic peptide	108101	1	0.612558	1.43915	0.370964	0.579031	1	0.120152	0.280392	0.0364234	0.197501	57172.2	35021.3	82279.4	21208.9	33104.5	15407.6	4780.01	29361.9	8315.75	21509.2	0.269495	0.136489	0.356856	0.392089	0.649737	0	1.8854	0.573316	4.21915	0.827463	p921
226.095	7.15192	C10H14N2O4	#VALUE!	carbidopa	7	0	0	59587	1	0.716996	1.01004	0.524258	0.783209	1	0.300861	0.967238	0.171482	0.545371	43904	31479	44344.8	23017.1	34386	15592.2	1953.59	6730.93	15149.3	19387.4	0.355142	0.06206	0.151786	0.658176	0.563816	0	0.625196	0.000673573	0.923087	0.146355	p2283
226.168	5.47583	C12H22N2O2	#VALUE!	1,8-Diazacyclotetradecane-2,9-dione	5	0	nylon-6 oligomer degradation	6254	1	0.497515	1.2131	0.277844	0.558915	1	0.0564568	0.459785	0.0217934	0.0717313	3938.6	1959.51	4777.92	1094.32	2201.34	969.276	379.868	1459.29	452.924	700.242	0.246097	0.193858	0.305424	0.413887	0.318097	0	3.61396	0.229536	7.0677	2.11078	p1091
227.09	18.2768	C9H13N3O4	#VALUE!	Deoxycytidine	6	Nucleotide Metabolism	Pyrimidine metabolism	11862	1	0.297517	1.51728	0.0990707	0.377927	1	0.132336	0.467008	NA	0.16567	4523.82	1345.91	6863.92	448.178	1709.68	2245.33	232.717	4331.57	NA	1738.18	0.496335	0.172906	0.631063	NA	1.01667	0	1.9819	0.230047	low	0.982219	p201
228.111	17.7379	C10H16N2O4	#VALUE!	(S)-ATPA	5	0	0	107542	1	0.325229	1.01805	0.170299	0.363251	1	0.000881771	0.801366	0.0115415	0.0545229	99265.6	32284.1	101057	16904.8	36058.3	6562.98	9297.77	9386.37	19513.1	28358.7	0.0661154	0.287999	0.0928821	1.15429	0.786467	0	34.6392	0.0244618	16.0046	4.71523	p945
228.147	13.2669	C11H20N2O3	#VALUE!	Leu-Pro	5	Peptide(di-)	Hydrophobic peptide	82070	1	0.221496	0.743144	0.137405	0.160437	1	0.0420663	0.304315	0.0302676	0.0293527	66027.3	14624.8	49067.8	9072.47	10593.3	19468.2	2859.82	15276.1	5032.92	6234.67	0.29485	0.195546	0.311327	0.554746	0.588551	0	6.82412	0.469691	8.02259	7.35361	p180
228.147	14.5909	C11H20N2O3	#VALUE!	Ile-Pro	5	Peptide(di-)	Hydrophobic peptide	58417	1	0.186336	0.851996	0.133704	0.233037	1	0.18456	0.757957	0.166809	0.194287	34221.8	6376.74	29156.9	4575.61	7974.94	24223.9	944.449	7703.72	2527.94	7535.9	0.707851	0.148108	0.264216	0.552482	0.944947	0	1.31931	0.0397026	1.48165	1.0704	p2190
229.035	17.203	C5H12NO7P	#VALUE!	5-Phosphoribosylamine	8	Nucleotide Metabolism	Purine metabolism__Glutamate metabolism	4064	1	0	0.427033	0	0.11851	1	NA	NA	NA	NA	2702.12	0	1153.89	0	320.229	1269.77	NA	NA	NA	NA	0.469916	NA	NA	NA	NA	0	low	low	low	low	n1720
229.24	11.1433	C14H31NO	#VALUE!	[SP (14:0)] 1-deoxy-tetradecasphinganine	5	Lipids: Sphingolipids	Sphingoid bases	39744	1	0.0624117	0.98313	0.0841057	0.05625	1	0.0238582	0.944215	0.0201167	0.0235748	30708	1916.54	30190	2582.72	1727.33	7851.66	173.562	9119.08	1915.03	139.047	0.255687	0.09056	0.302056	0.741479	0.0804986	0	13.4398	0.00185338	12.1109	13.6194	p1324
230.019	15.8778	C5H11O8P	#VALUE!	D-Ribose 5-phosphate	8	Carbohydrate Metabolism	Pentose phosphate pathway__Purine metabolism__Carbon fixation	87824	1	0.219177	0.648637	0.149019	0.247535	1	0.0578616	0.294579	0.0437364	0.050855	63277.3	13868.9	41044	9429.52	15663.3	21536	283.198	23556.5	4776.65	6901.51	0.340343	0.0204196	0.573934	0.506563	0.440616	0	5.26257	0.485243	5.95869	4.43286	n1034
230.055	12.9792	C15H21N6O9P	#VALUE!	&beta;-ketophosphonate	7	0	0	42943	1	0.720923	1.23065	0.574035	0.955105	1	0.104351	0.252632	0.0808642	0.867164	28505.9	20550.5	35080.6	16363.3	27226.1	4892.11	577.339	6808.61	7162.95	11054.1	0.171618	0.0280936	0.194084	0.437743	0.406011	0	2.60806	0.614992	1.95959	0.0112081	n1497
230.09	17.3368	C9H14N2O5	#VALUE!	Aspartyl-L-proline	5	Peptide(di-)	Acidic peptide	8373	1	0.153185	0.668502	0.0434826	0	1	0.00858433	0.0424569	NA	NA	7154.09	1095.9	4782.52	311.079	0	1059.77	178.881	881.486	NA	NA	0.148135	0.163228	0.184314	NA	NA	0	31.7733	2.95998	low	low	n782
230.163	12.7853	C11H22N2O3	#VALUE!	Leu-Val	7	Peptide(di-)	Hydrophobic peptide	419873	1	0.453753	1.48775	0.332111	0.567905	1	0.080892	0.302106	0.0436278	0.182272	195130	88540.8	290304	64804.8	110815	60161.5	18501.9	117919	44314.8	67419.7	0.308315	0.208965	0.406193	0.683821	0.608397	0	2.86775	0.516887	3.0421	0.870682	p1540
231.122	18.5939	C9H17N3O4	#VALUE!	Ala-Ala-Ala	7	Peptide(tri-)	Nonpolar peptide	90018	1	0.748254	1.33368	0.600134	0.973683	1	0.116701	0.164282	0.160431	0.929403	54839.4	41033.8	73138.3	32911	53396.2	9441.54	2886.59	15152.9	18169.1	23868.9	0.172167	0.0703467	0.207182	0.552068	0.447016	0	1.95532	1.0505	1.14692	0.00316132	p2101
231.147	12.7812	C11H21NO4	#VALUE!	O-Butanoylcarnitine	5	Lipids: Fatty Acyls	Fatty acyl carnitines	24128	1	0.821618	1.3086	0.560548	0.836567	1	0.207646	0.310823	0.142947	0.601136	13667.9	11229.8	17885.8	7661.51	11434.1	2314.16	1375.76	5406.26	4683.62	6096.03	0.169314	0.12251	0.302266	0.611318	0.533144	0	0.820129	0.514428	1.32189	0.11736	p1545
232.105	17.3084	C9H16N2O5	#VALUE!	N2-Succinyl-L-ornithine	8	Amino Acid Metabolism	Arginine and proline metabolism	151602	1	0.749462	0.630527	0.616769	0.655388	1	0.315848	0.189258	0.31239	0.297639	113613	85148.3	71635.8	70072.7	74460.3	37260.2	6699.78	24440.3	52404.3	42529.1	0.327959	0.0786836	0.341174	0.747856	0.571164	0	0.565314	0.887391	0.458508	0.479473	n1130
232.142	14.6613	C10H20N2O4	#VALUE!	Leu-Thr	5	Peptide(di-)	Hydrophobic peptide	178429	1	0.324017	2.33871	0.186438	0.85101	1	0.218052	0.0950437	0.160927	0.830836	57810.7	18731.7	135202	10778.1	49197.5	38351.1	5024.74	47193.2	9838.36	52538.9	0.663392	0.268249	0.349055	0.912807	1.06792	0	1.0208	1.61965	1.41111	0.0175336	n686
233.077	8.59117	C17H30N4O7S2	#VALUE!	Ala-Met-Met-Asp	7	Peptide(tetra-)	Hydrophobic peptide	13982	1	1.49947	1.42575	1.05365	1.81718	1	0.042869	0.0533893	0.883875	0.452397	3948.42	5920.54	5629.47	4160.23	7174.98	54.5363	737.071	706.776	2218.48	6038.19	0.0138122	0.124494	0.125549	0.533259	0.841561	0	7.11997	5.62368	0.00911038	0.285516	p2648
233.101	20.0518	C8H15N3O5	#VALUE!	Ala-Gly-Ser	7	Peptide(tri-)	Polar peptide	4714	1	0.352162	1.00588	0.208518	0.328801	1	0.0994107	0.986367	0.0568883	0.0912854	3249.1	1144.21	3268.22	677.496	1068.31	1315.7	383.446	1258.47	708.525	425.552	0.404943	0.335118	0.385063	1.0458	0.398341	0	2.35907	0.000110183	2.96146	2.48716	n1806
233.101	21.7867	C8H15N3O5	#VALUE!	Ala-Gly-Ser	7	Peptide(tri-)	Polar peptide	13333	1	0.837769	1.15493	0.60966	0.92282	1	0.114339	0.477409	0.111954	0.780144	8890.36	7448.07	10267.7	5420.09	8204.2	964.687	746.496	2701.07	2368.93	3662.5	0.108509	0.100227	0.263064	0.437063	0.446418	0	1.3981	0.230617	1.84072	0.0328219	p2660
234.085	17.3195	C8H14N2O6	#VALUE!	Thr-Asp	5	Peptide(di-)	Acidic peptide	23809	1	0.0440776	0.298392	0	0	1	0.0953353	0.155632	NA	NA	14533.1	640.584	4336.56	0	0	8048.3	554.886	1447.12	NA	NA	0.553791	0.866219	0.333703	NA	NA	0	2.96548	1.55482	low	low	n858
234.085	20.206	C8H14N2O6	#VALUE!	Glu-Ser	7	Peptide(di-)	Acidic peptide	114485	1	0.583385	1.22149	0.399411	0.637652	1	0.164822	0.579769	0.076339	0.277622	62539.3	36484.5	76391.3	24978.9	39878.3	21356.8	4109.8	33001	15976.6	22800.6	0.341495	0.112645	0.431999	0.639605	0.571755	0	1.43519	0.124177	1.9832	0.526156	p2019
234.111	17.3362	C21H32N4O8	#VALUE!	Ile-Ser-Ser-Tyr	7	Peptide(tetra-)	Hydrophobic peptide	293827	1	0.724388	0.718681	0.609708	0.564085	1	0.157082	0.321704	0.131945	0.0578085	241942	175260	173879	147514	136476	54635.2	23088	85856.6	66188.4	33362.2	0.225819	0.131735	0.493771	0.448692	0.244455	0	1.26391	0.447317	1.21053	2.71426	p1707
236.083	19.5812	C8H16N2O4S	#VALUE!	Met-Ser	5	Peptide(di-)	Hydrophobic peptide	4687	1	0.589271	1.37988	0.397769	0.668586	1	0.179379	0.382478	0.104491	0.282159	2337.76	1377.58	3225.82	929.89	1563	841.147	246.011	1288.51	805.357	664.292	0.359809	0.178583	0.399435	0.866078	0.425012	0	1.20039	0.333077	1.46159	0.522509	p1884
236.116	13.4689	C12H16N2O3	#VALUE!	Phe-Ala	5	Peptide(di-)	Hydrophobic peptide	35767	1	0.365931	1.07791	0.174576	0.373151	1	0.0329286	0.791305	0.00900044	0.0297063	24246.6	8872.6	26135.7	4232.89	9047.66	5090.12	640.026	10090.3	2653.21	5987.45	0.209931	0.0721352	0.386073	0.626808	0.661768	0	8.98062	0.0279393	12.1567	3.74049	p153
238.095	16.406	C11H14N2O4	#VALUE!	Gly-Tyr	7	Peptide(di-)	Hydrophobic peptide	45600	1	0.822109	0.845694	0.583086	0.88453	1	0.193957	0.428399	0.0804044	0.685858	33758.3	27753	28549.2	19684	29860.2	5560.4	2571.69	8405.26	8299.44	13859.7	0.164712	0.0926634	0.294413	0.421635	0.464153	0	0.960884	0.267163	1.98486	0.0681352	p2358
238.099	22.9794	C8H18N2O4S	#VALUE!	HEPES	9	Medium Component	0	37400000	1	0.924225	1.12744	0.717566	0.949483	1	0.364211	0.287191	0.220015	0.798521	2.90333e+07	2.68333e+07	3.27333e+07	2.08333e+07	2.75667e+07	3.20208e+06	1.50111e+06	4.07226e+06	8.2276e+06	8.39186e+06	0.11029	0.055942	0.124407	0.394925	0.304421	0	0.386994	0.510123	0.862641	0.0266634	p73
238.106	19.5034	C10H14N4O3	#VALUE!	quinonoid dihydro-(6H)-biopterin	5	0	0	23500	1	0.342235	1.92307	0.16175	0.321139	1	0.130306	0.45051	0.0767444	0.109085	6052.14	2071.25	11638.7	978.934	1943.58	2785.4	281.351	10325.7	848.305	1259.6	0.460234	0.135836	0.887191	0.86656	0.648082	0	2.02197	0.272858	3.03576	1.80633	p1179
240.024	22.5311	C6H12N2O4S2	#VALUE!	L-Cystine	10	Amino Acid Metabolism	Cysteine metabolism	178843	1	5.87443	0.893157	3.46773	7.48165	1	0.0101505	0.900138	0.154236	0.0540726	17018.3	99972.7	15200	59014.8	127325	15708.5	2624.03	17542.4	34106.2	51060.2	0.923038	0.0262474	1.1541	0.577926	0.401023	0	27.1304	0.00596247	1.25087	4.26348	p1935
240.147	14.6902	C12H20N2O3	#VALUE!	Slaframine	7	Biosynthesis of Secondary Metabolites	Alkaloid biosynthesis II	42442	1	0.174058	1.64732	0.0599653	0.225253	1	0.176381	0.27883	NA	0.184982	20567.7	3579.98	33881.7	1233.35	4632.95	14333	438.585	11329.9	NA	5468.48	0.696867	0.12251	0.334396	NA	1.18035	0	1.40344	0.531042	low	1.07895	p2328
241.092	6.89188	C21H30N4O7S	#VALUE!	Ala-Met-Phe-Asp	7	Peptide(tetra-)	Hydrophobic peptide	21533	1	3.25051	1.26427	2.21662	2.74562	1	0.0193834	0.29653	0.282901	0.376801	3812.73	12393.3	4820.33	8451.36	10468.3	1113.71	2694.96	925.038	5550.1	10230.8	0.292102	0.217452	0.191903	0.656712	0.977312	0	8.65878	0.484368	0.671479	0.41825	p2566
241.101	27.0261	C27H49N9O10S2	#VALUE!	Trypanothione	8	Amino Acid Metabolism	Glutathione metabolism	3041544	1	0.000810394	1.86699	0.00148222	0.00370262	1	NA	0.271301	NA	0.0459919	1.00781e+06	816.726	1.88157e+06	1493.8	3731.55	386470	NA	1.01347e+06	NA	3376.03	0.383474	NA	0.538631	NA	0.904724	0	low	0.648927	low	6.74953	p845
243.085	10.4764	C9H13N3O5	#VALUE!	gamma-Glutamyl-beta-cyanoalanine	8	Amino Acid Metabolism	Cyanoamino acid metabolism	35187	1	0.752687	1.16523	0.601613	1.05057	1	0.349422	0.622171	0.268183	0.902975	21028.1	15827.6	24502.5	12650.8	22091.4	7417.23	2406.83	8486.67	8473.59	11895.4	0.352729	0.152066	0.346359	0.669808	0.538464	0	0.444765	0.0950219	0.553391	0.00575341	n1535
243.085	19.7844	C9H13N3O5	#VALUE!	Cytosine arabinoside	4.5	Xenobiotics Drugs etc	0	18458	1	0	0.819422	0.163737	1.83531	1	NA	0.678354	0.0185341	0.32496	5966.18	0	4888.82	976.883	10949.8	1724.84	NA	3670.83	1273.9	6687.16	0.289103	NA	0.750862	1.30405	0.61071	0	low	0.0705596	5.414	0.520759	p2601
243.087	17.7374	C23H26N4O8	#VALUE!	nocardicin C	7	0	0	56761	1	0	0.049212	0	0	1	NA	NA	NA	NA	44250.4	0	2177.65	0	0	11070.4	NA	NA	NA	NA	0.250176	NA	NA	NA	NA	0	low	low	low	low	p2310
243.122	18.7628	C10H17N3O4	#VALUE!	Ala-Gly-Pro	5	Peptide(tri-)	Polar peptide	80344	1	0.146933	1.21152	0.104902	0.22755	1	0.0898466	0.721987	0.0804273	0.0938747	37371.4	5491.1	45276.4	3920.34	8503.88	17806.5	808.196	30429.8	2354.09	6266.33	0.476474	0.147183	0.67209	0.60048	0.736879	0	3.19885	0.0502702	3.46847	2.3386	p594
244.066	19.8274	C17H24N6O9S	#VALUE!	Asp-Asp-Cys-His	7	Peptide(tetra-)	Basic peptide	10918	1	1.21033	1.68179	1.18416	1.67591	1	0.0126801	0.015721	0.672696	0.227572	4513.29	5462.57	7590.42	5344.45	7563.88	249.51	284.632	810.759	2934.36	3077.83	0.0552833	0.0521058	0.106813	0.549048	0.406912	0	6.28974	13.1586	0.079655	0.975961	n1717
244.069	11.1867	C9H12N2O6	#VALUE!	Pseudouridine	8	Nucleotide Metabolism	Pyrimidine metabolism	85356	1	0.203231	0.9153	0.1429	0.140976	1	0.0292477	0.734211	0.0197718	0.0186434	67572.3	13732.8	61848.9	9656.1	9526.09	16371.3	745.856	21582.3	4414.21	4896.83	0.242279	0.0543122	0.348951	0.457142	0.514044	0	10.7928	0.0446388	11.6668	11.5389	n1307
244.069	8.67774	C9H12N2O6	#VALUE!	Orotidine(fragment)	7	0	0	22966	1	0.289457	0.853596	0.230231	1.17294	1	0.135316	0.673868	0.113884	0.657892	14673.4	4247.32	12525.1	3378.27	17211	7445.32	569.151	2379.6	1548.23	5280.49	0.507404	0.134002	0.189986	0.458292	0.30681	0	1.94959	0.0755363	2.20612	0.0772878	n1612
244.117	14.0584	C9H16N4O4	#VALUE!	Guanidinoproclavaminic acid	5	Biosynthesis of Secondary Metabolites	Clavulanic acid biosynthesis	5788	1	0.633162	1.16156	0.29907	0.682082	1	0.177736	0.61955	0.0539251	0.351412	3548.39	2246.71	4121.66	1061.22	2420.3	1113.67	166.031	1461.69	1139.61	1461.38	0.313852	0.0738998	0.354638	1.07387	0.603801	0	1.33645	0.0973199	2.43643	0.37697	p1759
244.136	20.4223	C19H36N8O7	#VALUE!	Ala-Lys-Asp-Arg	7	Peptide(tetra-)	Basic peptide	5532	1	0.497244	1.08794	0.220901	0.69145	1	0.0676365	0.775317	NA	0.453895	3550.02	1765.22	3862.19	784.202	2454.66	868.564	888.26	1509	NA	1999.37	0.244665	0.5032	0.390711	NA	0.814522	0	2.06393	0.0321465	low	0.252491	p2776
244.178	12.2452	C12H24N2O3	#VALUE!	Leucyl-leucine	7	Peptide(di-)	Hydrophobic peptide	159418	1	0.600484	1.25165	0.402393	0.502119	1	0.125386	0.446173	0.0508812	0.0924945	97718.9	58678.6	122310	39321.4	49066.6	28419.1	13190.3	40914.4	21367.6	25432.5	0.290825	0.224789	0.334513	0.54341	0.518326	0	1.55266	0.243685	2.69753	1.62744	p1976
245.137	18.1214	C10H19N3O4	#VALUE!	Leu-Asn	5	Peptide(di-)	Hydrophobic peptide	206646	1	0.645488	2.33802	0.486699	0.927011	1	0.0447257	0.301377	0.0736446	0.857646	48402.2	31243	113165	23557.3	44869.3	7151.01	1998.9	81314.7	14121.4	29613.4	0.147741	0.063979	0.718548	0.599451	0.659993	0	5.34053	0.629467	2.46363	0.0134481	p191
245.137	16.6178	C10H19N3O4	#VALUE!	Leu-Gly-Gly	5	Peptide(tri-)	Hydrophobic peptide	57071	1	0.885054	1.01762	0.622016	0.907681	1	0.263407	0.883716	0.160677	0.672342	45960.4	40677.5	46770.2	28588.1	41717.4	5743.73	3740.09	6906.2	14396.7	14411.7	0.124971	0.0919449	0.147662	0.50359	0.345461	0	0.594089	0.00812777	1.25615	0.0747988	p727
246.085	9.43597	C9H14N2O6	#VALUE!	5-6-Dihydrouridine	5	0	0	7777	1	0.0841493	0.598733	0.0552104	0.108976	1	0.0522617	0.247213	0.0472221	0.0529801	5535.35	465.796	3314.19	305.609	603.222	2091.25	40.2207	1918.64	275.2	262.616	0.377799	0.0863483	0.578917	0.900499	0.435356	0	5.87446	0.612518	6.14742	5.47599	n1412
246.103	13.556	C10H18N2O3S	#VALUE!	Met-Pro	7	Peptide(di-)	Hydrophobic peptide	17724	1	0.206954	1.40335	0.263972	0.392282	1	0.0484135	0.419482	0.0381518	0.0808928	8159.36	1688.61	11450.4	2153.84	3200.77	2655.37	440.098	5462.59	1653.31	2571.4	0.325439	0.260627	0.477064	0.767612	0.803368	0	5.77949	0.2936	3.68609	1.79956	p2612
246.121	16.0453	C10H18N2O5	#VALUE!	Glu-Val	7	Peptide(di-)	Hydrophobic peptide	163077	1	0.963997	0.68605	0.439546	0.555064	1	0.682639	0.169114	0.191749	0.260974	142976	137829	98089	62844.7	79361	17496.6	9262.39	38374.3	72812.1	71652.8	0.122374	0.0672021	0.39122	1.1586	0.902871	0	0.0676085	1.13277	1.14504	0.743883	n1090
246.121	13.6031	C10H18N2O5	#VALUE!	Leu-Asp	5	Peptide(di-)	Hydrophobic peptide	155610	1	0.234108	0.679594	0.188953	0.324787	1	0.170236	0.507956	0.152281	0.198971	91140.9	21336.8	61938.8	17221.3	29601.4	57629.2	3898.86	37081.9	10776.2	17426	0.632309	0.18273	0.598685	0.625749	0.588688	0	1.46047	0.181586	1.58967	1.04478	p1624
246.121	12.4479	C10H18N2O5	#VALUE!	Glu-Val	7	Peptide(di-)	Hydrophobic peptide	591201	1	0.0178991	0.40273	0.0114875	0.0173924	1	0.100438	0.219777	0.0993098	0.10031	368447	6594.87	148385	4232.54	6408.18	215193	830.217	132249	2424.61	3600.92	0.584053	0.125888	0.891256	0.572849	0.561926	0	2.82749	0.75908	2.86421	2.82966	p1425
247.08	18.8718	C8H13N3O6	#VALUE!	Asn-Asp	7	Peptide(di-)	Acidic peptide	171465	1	0.0290512	0.522905	0.0226185	0.0375856	1	0.0940551	0.286595	0.0928962	0.0953389	108158	3142.13	56556.6	2446.39	4065.2	60110.9	233.982	36848.1	1516.41	1989.83	0.555767	0.074466	0.651526	0.619856	0.489479	0	3.05212	0.535647	3.09077	2.99546	p1959
248.056	24.7418	C8H13N2O5P	#VALUE!	Pyridoxamine phosphate	6	Metabolism of Cofactors and Vitamins	Vitamin B6 metabolism	5942	1	0	0.58621	0	0	1	NA	0.164898	NA	NA	4341.54	0	2545.05	0	0	1402.52	NA	1158.56	NA	NA	0.323048	NA	0.455221	NA	NA	0	low	0.975227	low	low	p2013
248.064	17.8435	C8H12N2O7	#VALUE!	Asp-Asp	5	Peptide(di-)	Acidic peptide	20595	1	0.0820778	0.476198	0.0596519	0.11921	1	0.0448613	0.104736	0.0403252	0.0448466	14692	1205.89	6996.31	876.407	1751.44	5122.69	65.4679	2394.89	759.271	889.858	0.348672	0.0542901	0.342307	0.866345	0.508072	0	6.92959	1.85206	7.11716	6.19442	p587
248.101	19.3645	C9H16N2O6	#VALUE!	Glu-Thr	5	Peptide(di-)	Acidic peptide	61642	1	0.704627	1.2672	0.493116	0.743784	1	0.192622	0.393955	0.0822248	0.37676	35863.4	25270.3	45446.1	17684.8	26674.7	9648.75	2270.7	14143.1	9645.39	12622.2	0.269041	0.0898562	0.311205	0.545405	0.47319	0	1.14207	0.31327	1.77542	0.334499	p2034
248.119	13.3734	C10H20N2O3S	#VALUE!	Met-Val	5	Peptide(di-)	Hydrophobic peptide	19846	1	0.270525	1.48039	0.262366	0.94696	1	0.0409501	0.286008	0.0277772	0.916807	9609.1	2599.5	14225.2	2521.1	9099.43	2804.13	789.996	5489.87	1849.47	7152.87	0.291821	0.303903	0.385926	0.733597	0.786079	0	5.7892	0.560714	4.4524	0.0044007	p159
250.062	15.0032	C8H14N2O5S	#VALUE!	Glu-Cys	7	Peptide(di-)	Acidic peptide	68145	1	0	2.19489	0	0	1	NA	0.448718	NA	NA	14461.9	0	31742.2	0	0	3664.62	NA	32001.5	NA	NA	0.253399	NA	1.00817	NA	NA	0	low	0.287808	low	low	p2239
250.099	14.9336	C9H18N2O4S	#VALUE!	Met-Thr	5	Peptide(di-)	Hydrophobic peptide	10968	1	0.624797	1.33373	0.503321	1.00879	1	0.101377	0.402477	0.0642417	0.968091	5740.68	3586.76	7656.5	2889.4	5791.14	1370.3	1049.49	3074.6	1383.4	1527.75	0.2387	0.292601	0.401567	0.478783	0.263807	0	1.55727	0.323929	2.14419	0.00060468	p2309
250.148	27.1406	C22H40N6O7	#VALUE!	Glu-Lys-Lys-Pro	7	Peptide(tetra-)	Basic peptide	9843	1	1.47153	2.65905	1.05285	0	NA	0.684479	0.2337	0.963204	NA	3005.5	4422.68	7991.77	3164.34	0	NA	586.373	2099.12	1197.14	NA	NA	0.132583	0.262661	0.378321	NA	NA		high		NA	p2636
254.058	5.33082	C15H10O4	#VALUE!	[PK] Chrysophanol	5	Lipids: Polyketides	chrysophanol biosynthesis	12048	1	0.0468938	1.79951	0.101534	0.151073	1	NA	0.0691224	0.00520741	0.00385383	5536.3	259.618	9962.63	562.123	836.385	1013.24	NA	2401.53	495.711	814.722	0.183017	NA	0.241054	0.881856	0.974098	0	low	2.88378	19.4458	13.0673	p2372
255.256	4.99025	C16H33NO	#VALUE!	Palmiticamide	5	0	0	72130	1	0.355257	0.830085	0.275104	0.616884	1	0.364339	0.797009	0.318537	0.560048	34286.1	12180.4	28460.3	9432.24	21150.5	32773.7	10142.5	13785.3	6090.05	3693.49	0.955891	0.83269	0.484369	0.645663	0.174629	0	0.41518	0.0268472	0.555894	0.158622	p1872
256.117	28.8942	C10H16N4O4	#VALUE!	Thr-His	7	Peptide(di-)	Basic peptide	5693	1	0.774978	1.33037	0.574885	0.682165	1	0.195688	0.30932	0.0976253	0.20994	3142.08	2435.04	4180.12	1806.33	2143.42	655.96	335.204	1311.99	829.897	926.638	0.208766	0.137658	0.313865	0.459437	0.432318	0	0.921228	0.500805	1.59445	0.773757	p2785
257.101	9.99817	C10H15N3O5	#VALUE!	5-Methylcytidine	7	0	0	151471	1	0.757566	1.18847	0.680809	1.08803	1	0.402663	0.535633	0.380096	0.81942	94715.8	71753.5	112567	64483.3	103054	37563.8	10653.7	24880.9	37566.7	45638.8	0.396595	0.148477	0.221033	0.58258	0.442863	0	0.345853	0.156964	0.32385	0.0198986	n1132
257.103	19.8329	C8H20NO6P	#VALUE!	sn-glycero-3-Phosphocholine	10	Lipid Metabolism	Glycerophospholipid metabolism__Ether lipid metabolism	1152453	1	0.00376847	0.107268	0.00160625	0.0065508	1	0.0271255	0.0289007	0.0270136	0.0272614	868593	3273.27	93171.8	1395.18	5689.98	252010	1050.51	54062.3	793.429	2723.55	0.290136	0.320937	0.580243	0.568694	0.478657	0	11.7899	9.05104	11.8412	11.7229	p1208
257.137	19.4018	C11H19N3O4	#VALUE!	Ala-Ala-Pro	7	Peptide(tri-)	Nonpolar peptide	118089	1	0.77713	1.41405	0.606325	0.91872	1	0.0979267	0.285578	0.21337	0.810576	59582.6	46303.4	84252.6	36126.4	54739.7	8520.94	3728.83	29793.4	23065.2	30095	0.143011	0.0805304	0.35362	0.638458	0.549783	0	2.03832	0.633802	0.909999	0.0239735	p2033
258.085	7.75405	C10H14N2O6	#VALUE!	Ribothymidine	7	0	0	27369	1	1.07336	1.2511	0.711681	1.01893	1	0.663436	0.466027	0.426724	0.965464	15545.7	16686	19449.2	11063.5	15839.9	3875.47	759.005	7165.45	7521.98	9981.69	0.249296	0.0454875	0.368419	0.679889	0.630161	0	0.0833862	0.229613	0.280579	0.000755174	p2514
259.045	17.3264	C6H14NO8P	#VALUE!	alpha-D-Glucosamine 1-phosphate	6	Carbohydrate Metabolism	Aminosugars metabolism	15095	1	0	0.284697	0	0	1	NA	0.096785	NA	NA	10015.3	0	2851.33	0	0	4510.32	NA	1677.48	NA	NA	0.450341	NA	0.588314	NA	NA	0	low	2.21632	low	low	n859
260.029	17.0212	C6H13O9P	#VALUE!	D-Fructose 6-phosphate	8	Carbohydrate Metabolism	Pentose phosphate pathway__Pentose and glucuronate interconversions__Aminosugars metabolism__Methane metabolism__Carbon fixation	317264	1	0.00710364	0.754014	0.00858756	0	1	0.0732607	0.573923	0.0734464	NA	202267	1436.83	152512	1736.98	0	99716	106.32	99592	844.599	NA	0.492992	0.0739963	0.65301	0.486245	NA	0	4.05628	0.124639	4.04388	low	n388
260.137	14.0609	C11H20N2O5	#VALUE!	Glu-Leu	7	Peptide(di-)	Hydrophobic peptide	237827	1	0.578108	1.35377	0.382784	0.625043	1	0.201882	0.492804	0.0996907	0.280832	111633	64535.8	151125	42731.3	69775.3	43821.9	5952.84	76837.2	32497.4	38024.8	0.392554	0.0922409	0.508433	0.760507	0.54496	0	1.13413	0.199336	1.595	0.520476	p1753
261.096	20.2304	C9H15N3O6	#VALUE!	Asp-Gln	5	Peptide(di-)	Acidic peptide	23715	1	0.43476	0.965488	0.337555	0.557278	1	0.14711	0.926633	0.0991061	0.229135	15978	6946.59	15426.5	5393.44	8904.17	6879.98	1204.55	6900.48	3416.92	4974.88	0.430591	0.173402	0.447312	0.633532	0.558713	0	1.67195	0.00320254	1.89855	0.694178	p2024
261.096	18.1132	C9H15N3O6	#VALUE!	Ala-Asp-Gly	7	Peptide(tri-)	Acidic peptide	253836	1	0.0152564	0.209256	0.0117498	0.0177062	1	0.0898275	0.122498	0.0892521	0.0901867	162836	2484.3	34074.5	1913.3	2883.2	89380.6	351.348	22561.4	1139.07	1331.55	0.548899	0.141427	0.66212	0.595346	0.461829	0	3.21851	1.95102	3.241	3.20186	p1773
262.045	16.1299	C6H15O9P	#VALUE!	Galactitol 1-phosphate	6	Carbohydrate Metabolism	Galactose metabolism	5566	1	0.705574	0.672484	0.55235	0.731712	1	0.522791	0.597686	0.337942	0.58421	3343.36	2358.99	2248.36	1846.71	2446.38	1235.93	2044.75	2933.39	1968.22	2233.32	0.369667	0.866793	1.30468	1.0658	0.912907	0	0.169744	0.118338	0.4147	0.123492	n1331
262.08	19.0467	C9H14N2O7	#VALUE!	L-beta-aspartyl-L-glutamicacid	5	Peptide	0	14845	1	0.485491	1.33346	0.418083	0.656008	1	0.143628	0.438448	0.103956	0.289137	7583.5	3681.72	10112.3	3170.53	4974.84	2928.41	508.352	4099.13	1796.55	2189.23	0.386155	0.138075	0.405362	0.566641	0.44006	0	1.72333	0.251975	1.64992	0.509049	p2295
262.08	16.8881	C9H14N2O7	#VALUE!	Glu-Asp	7	Peptide(di-)	Acidic peptide	29278	1	0.0531131	0.523737	0.0499399	0.0941535	1	0.0395939	0.140931	0.0372455	0.0419936	21233.9	1127.8	11121	1060.42	1999.25	7157.65	251.84	6282.52	1004.62	710.738	0.337086	0.223302	0.564926	0.947385	0.355503	0	7.88093	1.12755	7.79019	7.15099	p2496
262.136	12.7707	C11H22N2O3S	#VALUE!	Leu-Met	5	Peptide(di-)	Hydrophobic peptide	19030	1	0.436976	1.803	0.405995	1.13035	1	0.0953537	0.173675	0.0776715	0.769611	7751.54	3387.24	13976	3147.08	8761.94	2692.23	868.445	5395.32	1532.2	4777.66	0.347316	0.256387	0.386042	0.486864	0.545274	0	2.38021	1.06563	2.20942	0.0339464	p1546
264.104	30.7774	C12H16N4OS	#VALUE!	Thiamin	4	Metabolism of Cofactors and Vitamins	Thiamine metabolism	331848	1	0.797435	1.44371	0.536161	0.785194	1	0.0422034	0.112073	0.110325	0.494581	186810	148969	269701	100160	146682	14206.1	16800.1	54826.4	56694.2	83625.2	0.0760455	0.112776	0.203286	0.566035	0.570111	0	2.95826	2.14194	2.19792	0.223803	p1630
264.147	12.6148	C14H20N2O3	#VALUE!	Phe-Val	5	Peptide(di-)	Hydrophobic peptide	55964	1	0.4402	1.57282	0.315816	0.602153	1	0.104018	0.248625	0.0554003	0.241207	28743.5	12652.9	45208.5	9077.65	17308	9909.19	1341.69	17598.3	5095.53	10450	0.344745	0.106038	0.389269	0.561327	0.60377	0	2.58928	0.664627	3.11499	0.63054	p307
266.09	6.6871	C12H14N2O5	#VALUE!	p-aminobenzoyl glutamate	7	0	0	14695	1	0.510378	0.782701	0.403005	0.425692	1	0.220683	0.549429	0.159586	0.169873	10098.5	5154.07	7904.13	4069.76	4298.87	4970.7	1867.55	2740.6	2713.86	2220.92	0.49222	0.362345	0.34673	0.666836	0.516628	0	0.867075	0.14946	1.13323	1.13481	p2622
266.101	18.6257	C11H14N4O4	#VALUE!	8-Oxodeoxycoformycin	5	0	0	36199	1	0.539448	1.39723	0.376879	0.770511	1	0.0746967	0.471276	0.0312033	0.447851	15851.7	8551.15	22148.4	5974.16	12213.9	3842.72	868.258	12220.9	3563.26	6248	0.242418	0.101537	0.551775	0.596444	0.51155	0	3.43403	0.241589	3.55256	0.245956	p596
266.126	14.0217	C13H18N2O4	#VALUE!	Phe-Thr	5	Peptide(di-)	Hydrophobic peptide	37966	1	0.544217	1.32688	0.310192	0.569861	1	0.134668	0.469664	0.0496437	0.184771	19416.9	10567	25763.9	6022.97	11064.9	6370.45	1002.94	11751.9	5146.45	6412.78	0.328088	0.094912	0.456139	0.854471	0.579559	0	1.88322	0.225441	2.67484	0.853733	p1478
267.077	18.316	C9H17NO6S	#VALUE!	S-Ribosyl-L-homocysteine	6	Amino Acid Metabolism	Methionine metabolism	4344	1	0	0	0	0	1	NA	NA	NA	NA	3148.32	0	0	0	0	1169.16	NA	NA	NA	NA	0.371358	NA	NA	NA	NA	0	low	low	low	low	n1358
267.095	11.7154	C9H17NO8	#VALUE!	Miserotoxin	5	0	0	8273	1	0.269317	0.692491	0.165163	0.108073	1	0.0522483	0.230724	0.0363311	0.0265763	6309.83	1699.34	4369.51	1042.15	681.925	1903.11	58.4256	1351.91	387.382	627.69	0.301611	0.0343813	0.309396	0.371715	0.920467	0	5.86349	0.690867	7.35664	7.88712	n1601
267.095	19.946	C9H17NO8	#VALUE!	Neuraminic acid	5	0	0	7170	1	0	0.183843	0	0	1	NA	0.0647388	NA	NA	5074.44	0	932.898	0	0	1977.36	NA	322.937	NA	NA	0.389671	NA	0.346166	NA	NA	0	low	4.27288	low	low	p2609
268.105	18.4599	C12H16N2O5	#VALUE!	Ser-Tyr	5	Peptide(di-)	Hydrophobic peptide	12113	1	0.556404	1.16627	0.390588	0.510673	1	0.0381159	0.644358	0.0150937	0.0588826	6907.39	3843.3	8055.9	2697.95	3527.42	1336.66	723.835	3578.55	807.193	1727.26	0.193512	0.188337	0.444214	0.299188	0.489667	0	4.06329	0.0903919	7.26734	2.39497	n1068
269.093	19.2001	C10H12FN5O3	#VALUE!	5'-deoxy-5'-fluoroadenosine	7	0	0	1205864	1	0.00138838	0.090173	0	0	1	0.0702187	0.081489	NA	NA	788329	1094.5	71086	0	0	381724	263.62	37223.9	NA	NA	0.484219	0.240859	0.523646	NA	NA	0	4.25313	3.49722	low	low	p1221
270.095	15.9162	C23H32N4O9S	#VALUE!	Glu-Met-Phe-Asp	7	Peptide(tetra-)	Hydrophobic peptide	28366	1	0.0815064	0.602642	0.0868897	0.100387	1	0.0425054	0.168433	0.0427235	0.0437265	21084.7	1718.53	12706.5	1832.04	2116.63	7146.11	58.5597	3251.21	328.321	440.482	0.338925	0.0340754	0.25587	0.17921	0.208106	0	7.34374	1.13882	7.2431	7.01873	n1574
270.235	4.97509	C20H30	#VALUE!	[PR] Axerophthene	5	Lipids: Prenols	Isoprenoids	8150	1	0	1.81828	0	0	1	NA	0.0342028	NA	NA	4035.96	0	7338.5	0	0	1371.05	NA	707.493	NA	NA	0.339709	NA	0.0964085	NA	NA	0	low	4.58205	low	low	p491
272.25	5.00625	C20H32	#VALUE!	Taxa-4(5),11(12)-diene	6	Biosynthesis of Secondary Metabolites	Diterpenoid biosynthesis	19046	1	0.0723461	1.76943	0.0682815	0	1	0.00594753	0.257003	0.0057807	NA	6941.34	502.179	12282.2	473.965	0	1199	439.583	5935.07	446.439	NA	0.172733	0.875351	0.483224	0.941925	NA	0	25.4243	0.77804	25.5524	low	p465
275.127	14.0475	C14H17N3O3	#VALUE!	Trp-Ala	5	Peptide(di-)	Hydrophobic peptide	5027	1	0.636121	1.3426	0.281893	0.312731	1	0.130442	0.446932	0.0270448	0.0575174	2539.93	1615.7	3410.1	715.988	794.314	679.038	435.84	1560.94	626.046	885.912	0.267346	0.269753	0.457739	0.87438	1.11532	0	1.31202	0.261319	3.89994	2.44569	p1762
276.096	19.1275	C10H16N2O7	#VALUE!	Glu-Glu	5	Peptide(di-)	Acidic peptide	62549	1	0.733958	1.35262	0.546486	0.83208	1	0.126843	0.370478	0.111331	0.573719	31868	23389.8	43105.3	17415.4	26516.7	6214.3	3334.63	16840.4	9876.53	13245.1	0.195002	0.142568	0.390681	0.567115	0.4995	0	1.4452	0.391903	1.53402	0.133782	p2051
276.096	16.7069	C10H16N2O7	#VALUE!	GammaGlutamylglutamicacid	5	Peptide	0	122614	1	0.021128	0.697843	0.00983123	0.0127564	1	0.0822618	0.524019	0.0805887	0.0809808	78683.5	1662.43	54908.7	773.555	1003.71	40829.1	390.291	42652.9	670.838	888.56	0.518904	0.234772	0.776798	0.867214	0.885272	0	3.55827	0.162132	3.64022	3.61801	p368
276.245	4.93256	C19H32O	#VALUE!	3beta-Hydroxysteroid	5	0	0	10227	1	0	0.939247	0	0	1	NA	0.802593	NA	NA	7564.33	0	7104.77	0	0	2424.97	NA	1691.92	NA	NA	0.32058	NA	0.238138	NA	NA	0	low	0.0241553	low	low	p487
278.152	4.89544	C16H22O4	#VALUE!	2-Ethylhexyl phthalate	5	0	0	419678	1	0.0677265	0.958726	0.0674336	0.0594495	1	0.0354351	0.862189	0.0358975	0.0353986	307451	20822.6	294762	20732.5	18277.8	97521.6	9395.65	65973.2	6866.72	6350.27	0.317194	0.451224	0.223819	0.331205	0.34743	0	8.55904	0.0116156	8.60127	8.75543	p391
278.163	12.1305	C15H22N2O3	#VALUE!	Leu-Phe	7	Peptide(di-)	Hydrophobic peptide	34912	1	0.446317	1.52091	0.341144	0.457006	1	0.0449355	0.222007	0.0197122	0.0423273	18832.3	8405.2	28642.2	6424.54	8606.48	4239.41	965.511	9893.15	2326.35	4275.77	0.225114	0.114871	0.345404	0.362104	0.496808	0	5.75118	0.8307	6.58355	2.88425	p2448
279.122	15.5699	C13H17N3O4	#VALUE!	Phe-Asn	7	Peptide(di-)	Hydrophobic peptide	35720	1	0.608424	0.799097	0.297361	0.414775	1	0.0177826	0.392425	0.0310833	0.0397268	32602.7	19836.3	26052.7	9694.77	13522.8	3930.41	1704.09	10354.5	8876.74	8287.18	0.120555	0.0859078	0.397445	0.915622	0.61283	0	8.88088	0.349755	5.56821	4.32739	p2428
280.106	12.3281	C13H16N2O5	#VALUE!	Phe-Asp	5	Peptide(di-)	Hydrophobic peptide	92252	1	0.0907479	0.749333	0.0432664	0.0633486	1	0.117635	0.658313	0.107786	0.111614	59520	5401.31	44600.3	2575.22	3770.51	35348.7	190.365	40952.4	1436.31	1704.29	0.593896	0.0352441	0.918208	0.557742	0.452004	0	2.34388	0.0760595	2.59086	2.48157	p1977
280.106	14.1671	C13H16N2O5	#VALUE!	Phe-Asp	7	Peptide(di-)	Hydrophobic peptide	32764	1	0.362435	1.4898	0.178321	0.535723	1	0.117688	0.327109	0.0685211	0.240721	15021.3	5444.22	22378.6	2678.6	8047.23	6564.9	1940.82	9152.74	2440.99	5788.68	0.437041	0.356491	0.408994	0.911293	0.719338	0	1.95712	0.426665	3.10543	0.634892	n1508
280.142	13.4646	C14H20N2O4	#VALUE!	Val-Tyr	5	Peptide(di-)	Hydrophobic peptide	21025	1	0.430503	1.09641	0.244721	0.529265	1	0.0530557	0.787178	0.0161549	0.191126	12549.6	5402.63	13759.5	3071.14	6642.06	3125.6	640.651	6356.92	2089.83	5353.79	0.24906	0.118581	0.462002	0.680472	0.806043	0	5.01767	0.0291738	6.35512	0.908056	p158
282.121	16.918	C13H18N2O5	#VALUE!	Thr-Tyr	7	Peptide(di-)	Hydrophobic peptide	13617	1	0.857603	0.827722	0.574416	0.625165	1	0.325366	0.454114	0.0744963	0.0581623	12246.6	10502.8	10136.8	7034.67	7656.17	2337.73	144.748	3647.77	2882.29	1798.67	0.190887	0.0137819	0.359854	0.409726	0.23493	0	0.554348	0.237138	1.97237	2.42207	p2655
283.091	12.3776	C10H13N5O5	#VALUE!	Guanosine	8	Nucleotide Metabolism	Purine metabolism	11579	1	0	0.373997	0	0.0520586	1	NA	0.0417703	NA	NA	8749.29	0	3272.21	0	455.476	2497.5	NA	1475.33	NA	NA	0.285451	NA	0.450868	NA	NA	0	low	3.56526	low	low	p1429
283.128	29.3622	C11H17N5O4	#VALUE!	Ala-Gly-His	5	Peptide(tri-)	Basic peptide	14105	1	0.691621	1.29528	0.564036	0.8251	1	0.0537482	0.321421	0.124774	0.497067	8079	5587.6	10464.5	4556.85	6665.98	1182.81	438.209	3157.23	2557.25	2889.38	0.146406	0.0784252	0.301708	0.561189	0.433452	0	3.90119	0.500638	1.56269	0.204833	p2638
284.112	29.033	C11H16N4O5	#VALUE!	Glu-His	7	Peptide(di-)	Basic peptide	3914	1	0.768963	1.30541	0.63818	0.724281	1	0.2953	0.211293	0.138567	0.306361	2620.48	2015.05	3420.78	1672.34	1897.96	721.163	440.341	577.87	440.397	786.32	0.275203	0.218526	0.168929	0.263343	0.414297	0	0.51338	0.749982	1.25902	0.458572	p2805
284.235	4.96981	C17H32O3	#VALUE!	[FA methoxy(16:1)] 2-methoxy-5Z-hexadecenoic acid	5	Lipids: Fatty Acyls	Fatty Acids and Conjugates	12273	1	0.0377078	0.520735	0	0.059784	1	0.00744865	0.0476383	NA	0.00598142	10502.7	396.033	5469.11	0	627.892	1727.08	369.198	2405.71	NA	544.614	0.164442	0.93224	0.439871	NA	0.867368	0	32.7479	2.88896	low	29.7345	p481
285.268	10.8733	C17H35NO2	#VALUE!	[SP (17:0)] heptadecasphing-4-enine	7	Lipids: Sphingolipids	Sphingoid bases	33103	1	0.0206441	0.536866	0.017774	0.016037	1	0.0613555	0.203195	0.0610934	0.0609324	22537	465.255	12099.3	400.572	361.425	9953.82	414.384	4022.71	353.96	315.97	0.441667	0.890661	0.332474	0.883636	0.874232	0	4.9084	0.945197	4.93952	4.95828	p2401
289.127	13.9207	C11H19N3O6	#VALUE!	Val-Asp-Gly	7	Peptide(tri-)	Hydrophobic peptide	9596	1	0	0.183557	0	0	1	NA	0.0819072	NA	NA	6339.71	0	1163.7	0	0	2998.62	NA	1111.29	NA	NA	0.47299	NA	0.95496	NA	NA	0	low	2.61973	low	low	p2685
290.04	17.1479	C7H15O10P	#VALUE!	D-Sedoheptulose 7-phosphate	6	Carbohydrate Metabolism	Pentose phosphate pathway__Carbon fixation	85382	1	0.0310931	0.68843	0.0186412	0.031596	1	0.0534017	0.482477	0.0519876	0.0533201	58221.7	1810.29	40081.6	1085.32	1839.57	23542.4	419.929	32622.5	943.266	852.716	0.404357	0.231968	0.813903	0.869112	0.463541	0	5.73978	0.203318	5.88069	5.72813	n123
290.122	24.435	C10H18N4O6	#VALUE!	N-(L-Arginino)succinate	6	Amino Acid Metabolism	Arginine and proline metabolism__Alanine and aspartate metabolism	8269	1	0.343594	0.733316	0.208867	0.38077	1	0.0777016	0.316806	0.0488051	0.0796498	5906.98	2029.6	4331.68	1233.77	2249.2	2053.98	374.399	842.962	619.893	648.162	0.347722	0.184469	0.194604	0.502438	0.288174	0	3.44894	0.503418	4.74436	2.88412	p1468
291.095	10.3012	C11H17NO8	#VALUE!	2,7-Anhydro-alpha-N-acetylneuraminic acid	5	0	0	13487	1	0.433922	1.02411	0.323808	0.452913	1	0.122014	0.938288	0.0805099	0.118087	9819.78	4261.02	10056.6	3179.73	4447.51	3777.84	621.117	3228.7	1281.07	1601.04	0.384717	0.145767	0.321055	0.402886	0.359987	0	2.10807	0.00226992	2.77068	1.71432	n1555
291.106	17.3365	C10H17N3O7	#VALUE!	Ala-Asp-Ser	5	Peptide(tri-)	Acidic peptide	26154	1	0.11583	0.402542	0.086425	0.129981	1	0.0936452	0.168415	0.0876949	0.094458	17080.2	1978.4	6875.5	1476.16	2220.1	8636.44	367.673	2836.23	730.568	1050.1	0.505641	0.185843	0.412513	0.494913	0.472994	0	3.05211	1.26023	3.24121	2.91742	p25
293.137	15.2056	C14H19N3O4	#VALUE!	Phe-Ala-Gly	5	Peptide(tri-)	Hydrophobic peptide	27307	1	0.525198	1.05088	0.277835	0.609056	1	0.037836	0.794703	0.0194581	0.208711	22432.2	11781.3	23573.5	6232.44	13662.4	3767.34	417.922	5928.01	5678.16	8499.02	0.167944	0.0354732	0.25147	0.911064	0.622072	0	7.89562	0.0264019	5.65168	0.889873	p1421
294.158	13.2081	C15H22N2O4	#VALUE!	Leu-Tyr	5	Peptide(di-)	Hydrophobic peptide	61687	1	0.380099	1.27328	0.279411	0.559319	1	0.0427452	0.439929	0.015852	0.156582	36225.1	13769.1	46124.8	10121.7	20261.4	8571.38	1248.8	17229.9	5871.13	12758.3	0.236614	0.0906956	0.373549	0.580055	0.629687	0	6.7211	0.264635	6.31273	1.07872	p1163
295.117	19.0224	C13H17N3O5	#VALUE!	Asn-Tyr	5	Peptide(di-)	Hydrophobic peptide	23141	1	0.810196	1.17758	0.569722	0.756056	1	0.0234876	0.428203	0.143033	0.389456	15414.3	12488.6	18151.5	8781.87	11654.1	1090.38	823.67	4792.02	5003.95	5970	0.0707379	0.0659536	0.264001	0.569804	0.512267	0	4.58388	0.31021	1.67716	0.38391	p2293
296.1	17.4833	C13H16N2O6	#VALUE!	Asp-Tyr	7	Peptide(di-)	Hydrophobic peptide	55914	1	0.687656	1.45746	0.355728	0.541061	1	0.0897822	0.206989	0.127927	0.164432	32278.7	22196.7	47044.9	11482.4	17464.7	3348.06	6275.61	14109.6	14719.2	12268.9	0.103724	0.282728	0.299918	1.28189	0.702497	0	2.00913	1.03685	1.898	1.35686	n1456
296.123	28.3528	C11H16N6O4	#VALUE!	2-Methylaminoadenosine	5	0	0	29096	1	0	0.833218	0	0	1	NA	0.667568	NA	NA	19003.3	0	15833.9	0	0	9598.89	NA	6802.28	NA	NA	0.505117	NA	0.429602	NA	NA	0	low	0.0725753	low	low	p828
296.234	4.98752	C18H32O3	#VALUE!	[FA (18:1)] 9R,10S-epoxy-12Z-octadecenoic acid	6	Lipids: Fatty Acyls	Fatty Acids and Conjugates	5606	1	0.590512	0.920874	0.354425	0.69414	1	0.040653	0.660647	0.0104318	0.658624	2996.85	1769.67	2759.72	1062.16	2080.23	547.695	291.346	669.683	479.948	3070.19	0.182757	0.164633	0.242664	0.451862	1.47589	0	3.91306	0.0751281	7.05804	0.0863847	n1779
297.089	10.1695	C11H15N5O3S	#VALUE!	5'-methylthioformycin	7	0	0	39063	1	0	0.703049	0	0	1	NA	0.294303	NA	NA	27941	0	19643.9	0	0	10248	NA	2107.92	NA	NA	0.366774	NA	0.107307	NA	NA	0	low	0.628891	low	low	p2360
298.251	4.9649	C18H34O3	#VALUE!	2-Oxooctadecanoic acid	5	Lipids: Fatty Acyls	Fatty Acids and Conjugates	27076	1	0.436565	0.70137	0.395407	1.64105	1	0.0423626	0.182103	0.0444365	0.620339	7067.89	3085.59	4957.2	2794.69	11598.7	1829.08	1114.44	215.953	614.574	13474.4	0.258788	0.361175	0.0435635	0.219908	1.16171	0	3.45692	1.31331	4.90438	0.111023	p1751
301.2	12.6791	C14H27N3O4	#VALUE!	Leu-Leu-Gly	7	Peptide(tri-)	Hydrophobic peptide	12282	1	0	1.1376	0	0	1	NA	0.769366	NA	NA	6855.8	0	7799.14	0	0	1987.49	NA	4636.45	NA	NA	0.289899	NA	0.594481	NA	NA	0	low	0.0349711	low	low	p2673
303.007	8.01901	C12H11NO4Cl2	#VALUE!	M1	5	0	0	88075	1	11.7883	1.23842	14.8173	24.3175	1	0.00156825	0.770657	9.46257e-06	0.00369337	3212.28	37867.4	3978.15	47597.3	78114.7	1642.34	4046.77	3780.89	1953.82	8910.37	0.51127	0.106867	0.950415	0.041049	0.114068	0	62.9653	0.0345183	302.397	68.3424	n1124
303.143	12.9098	C12H21N3O6	#VALUE!	Leu-Asp-Gly	7	Peptide(tri-)	Hydrophobic peptide	59772	1	0.0256737	0.24007	0.011515	0.0167214	1	0.0932387	0.129935	0.0908787	0.0916741	37255.2	956.477	8943.84	428.993	622.957	20672.9	112.156	6995.19	427.001	549.794	0.5549	0.11726	0.782124	0.995358	0.882556	0	3.08295	1.68282	3.17194	3.13773	p2279
303.158	13.1355	C16H21N3O3	#VALUE!	N(6)-[(Indol-3-yl)acetyl]-L-lysine	5	0	0	9627	1	0.302536	0.884095	0.138277	0.332818	1	0.0451905	0.741614	0.0274656	0.0633784	6767.8	2047.5	5983.38	935.83	2252.45	2109.93	866.383	3166.74	867.025	2223.56	0.31176	0.423142	0.529256	0.926478	0.987175	0	4.28286	0.0424945	6.5363	2.1699	p2145
307.084	15.8788	C10H17N3O6S	#VALUE!	Ala-Asp-Cys	7	Peptide(tri-)	Acidic peptide	4291564	1	0	1.44254	0	0	1	NA	0.584761	NA	NA	1567639	0	2.26139e+06	0	0	660947	NA	1.8107e+06	NA	NA	0.421619	NA	0.800702	NA	NA	0	low	0.129536	low	low	p708
309.132	18.5583	C14H19N3O5	#VALUE!	Ala-Gly-Tyr	5	Peptide(tri-)	Hydrophobic peptide	37298	1	0.647734	1.29263	0.429021	0.595783	1	0.00758326	0.348288	0.0364641	0.114087	21030.4	13622.1	27184.5	9022.47	12529.6	1942.59	1442.81	8780.02	4865.16	5781.58	0.0923704	0.105917	0.322979	0.539227	0.461436	0	9.37313	0.468368	5.25409	1.94257	p2104
310.116	14.4075	C14H18N2O6	#VALUE!	Glu-Tyr	7	Peptide(di-)	Hydrophobic peptide	16242	1	0.725845	0.945218	0.683127	1.01981	1	0.0686998	0.798873	0.325015	0.914285	12457.2	9041.97	11774.7	8509.82	12703.9	1635.65	1740.5	3874.55	5291.65	3261.26	0.131302	0.192491	0.329056	0.621828	0.256713	0	2.04455	0.0263296	0.507921	0.00457302	p2623
311.1	6.8445	C14H17NO7	#VALUE!	Taxiphyllin	5	Amino Acid Metabolism	Tyrosine metabolism	21939	1	1.8792	2.37488	0.697766	0	1	0.0407791	0.229406	0.472574	NA	6236.8	11720.2	14811.7	4351.83	0	2428.1	1213.32	8815.63	3285.75	NA	0.389317	0.103524	0.595182	0.755028	NA	0	4.08093	0.879409	0.212866	low	n1385
314.159	19.5742	C13H22N4O5	#VALUE!	Ala-Gln-Pro	5	Peptide(tri-)	Polar peptide	6507	1	0.509995	1.00714	0.331611	0.541961	1	0.13555	0.983392	0.0718251	0.157039	4357.41	2222.26	4388.54	1444.96	2361.55	1593.39	523.053	1837	621.361	1087.03	0.365674	0.23537	0.41859	0.430019	0.460304	0	1.62094	0.000163876	2.89996	1.07067	p1883
315.216	12.5656	C15H29N3O4	#VALUE!	Leu-Leu-Ala	5	Peptide(tri-)	Hydrophobic peptide	4282	1	0.0724935	1.05133	0	0	1	NA	0.911393	NA	NA	2715	196.82	2854.37	0	0	1514.25	NA	1360.77	NA	NA	0.557734	NA	0.476732	NA	NA	0	low	0.00468633	low	low	p328
317.051	17.1191	C8H16NO10P	#VALUE!	N-Glycolyl-D-mannosamine 6-phosphate	5	0	0	16384	1	0	0.340077	0	0	1	NA	0.105712	NA	NA	11204.6	0	3810.42	0	0	4525.16	NA	4144.68	NA	NA	0.403866	NA	1.08772	NA	NA	0	low	1.45195	low	low	n395
317.158	12.3174	C13H23N3O6	#VALUE!	Leu-Ala-Asp	5	Peptide(tri-)	Hydrophobic peptide	27340	1	0.496546	0.843326	0.357575	0.487529	1	0.111481	0.553252	0.0520882	0.0989753	20925.6	10390.5	17647.1	7482.46	10201.8	6684.64	432.175	5668.62	4331.71	5334.6	0.319449	0.0415933	0.321222	0.578915	0.522907	0	2.47347	0.139922	2.84826	1.57225	p1979
317.195	13.3926	C14H27N3O5	#VALUE!	Leu-Val-Ser	5	Peptide(tri-)	Hydrophobic peptide	40566	1	0.0703834	0.347685	0.0204505	0.0674703	1	0.150828	0.248353	NA	0.14911	24060.1	1693.43	8365.32	492.041	1623.34	17037.9	203.953	4073.24	NA	1483.29	0.708141	0.120438	0.48692	NA	0.913727	0	1.72308	0.802671	low	1.7211	p152
319.101	17.2216	C11H17N3O8	#VALUE!	Ala-Asp-Asp	5	Peptide(tri-)	Acidic peptide	14830	1	0.0727158	0.64153	0.0215047	0.0540119	1	0.0184642	0.165445	NA	0.0147816	11964	869.971	7675.26	257.283	646.198	2663.1	133.655	3411.69	NA	564.321	0.222593	0.153631	0.444505	NA	0.873293	0	17.3105	0.981931	low	17.2851	n140
320.05	17.7114	C8H17O11P	#VALUE!	octulose 8-phosphate	5	0	0	20576	1	0	0.515397	0	0	1	NA	0.174068	NA	NA	14168.7	0	7302.52	0	0	5563.18	NA	4461.92	NA	NA	0.392638	NA	0.611011	NA	NA	0	low	0.926993	low	low	n221
323.051	19.7895	C9H14N3O8P	#VALUE!	CMP	8	Nucleotide Metabolism	Pyrimidine metabolism	8239	1	0.38688	1.42002	0.295036	0.446421	1	0.0256023	0.129542	0.00821278	0.0197434	4909.87	1899.53	6972.13	1448.59	2191.87	918.584	190.951	1518.75	613.228	480.174	0.187089	0.100525	0.217831	0.423327	0.21907	0	10.2949	1.34996	9.82131	6.87619	p1244
324.035	14.7209	C9H13N2O9P	#VALUE!	Pseudouridine 5'-phosphate	8	Nucleotide Metabolism	Pyrimidine metabolism	285203	1	0.015316	1.06907	0.0170879	0.00874071	1	0.0608108	0.890158	0.0609518	0.060034	164679	2522.23	176054	2814.03	1439.41	72616.7	268.986	110944	1518.1	1318.24	0.440958	0.106646	0.630168	0.539475	0.91582	0	4.98647	0.00735893	4.96643	5.05169	n880
324.105	19.132	C12H20O10	#VALUE!	Bis-D-fructose 2',1:2,1'-dianhydride	5	0	0	18512	1	0.736773	1.05995	0.611215	0.914732	1	0.0454325	0.740167	0.178665	0.717713	13840.9	10197.6	14670.7	8459.74	12660.7	1493.91	1606.04	3609.34	4714.84	4795.45	0.107935	0.157492	0.246025	0.557326	0.378767	0	2.75894	0.0451235	1.18376	0.0552099	p2056
324.105	15.3732	C12H20O10	#VALUE!	D-Fructofuranose 1,2':2,3'-dianhydride	5	0	0	16425	0	0	3.81363	1.43018	10.9566	NA	NA	0.0924726	0.250813	0.0687193	0	0	3813.63	1430.18	10956.6	NA	NA	2161.55	1548.6	5249.34	NA	NA	0.566798	1.0828	0.479101	NA	NA	high	high	high	p1199
327.181	13.2912	C13H30NO6P	#VALUE!	[PC (5:2)] 1-pentyl-sn-glycero-3-phosphocholine	7	Lipids: Glycerophospholipids	Glycerophosphocholines	11850	1	1.01619	0.792324	0.562	0.899688	1	0.965705	0.623544	0.230041	0.752726	8321.91	8456.66	6593.65	4676.91	7487.12	3289.34	3888.63	4526.11	3006.04	2729.86	0.395263	0.459831	0.686435	0.642741	0.364608	0	0.000699925	0.0954111	0.669117	0.0381392	p2544
331.174	11.9592	C14H25N3O6	#VALUE!	Val-Val-Asp	7	Peptide(tri-)	Hydrophobic peptide	21253	1	0.0420781	0.223082	0.0135032	0.0162961	1	0.125422	0.1664	NA	NA	12465.5	524.527	2780.83	168.325	203.139	8109.26	108.544	2433.85	NA	NA	0.650534	0.206936	0.875222	NA	NA	0	2.16792	1.30844	low	low	p2569
331.554	20.3159	C21H27N7O14P2	#VALUE!	NAD+	8	Energy Metabolism	Oxidative phosphorylation__Glutamate metabolism__Nicotinate and nicotinamide metabolism	19214	1	0	0.636844	0	0	1	NA	0.102138	NA	NA	15787.2	0	10054	0	0	3029.67	NA	3549.34	NA	NA	0.191907	NA	0.35303	NA	NA	0	low	1.50939	low	low	p2594
333.002	18.2326	C7H13NO10P2	#VALUE!	diphosphoglycolyl proline	5	0	0	10132	1	0.207199	0.888971	0.0870091	0.301351	1	0.00975118	0.766534	NA	0.006407	6691.82	1386.54	5948.84	582.25	2016.59	1153.75	372.843	3694.95	NA	788.811	0.172412	0.268902	0.621121	NA	0.391162	0	19.1449	0.0368418	low	11.1898	n180
333.153	13.3101	C13H23N3O7	#VALUE!	Leu-Asp-Ser	5	Peptide(tri-)	Hydrophobic peptide	27077	1	0.154619	0.535851	0.110688	0.193354	1	0.136358	0.32384	0.12464	0.14461	16072.2	2485.08	8612.32	1779	3107.64	9713.87	101.048	5172.82	802.912	1315.19	0.604388	0.040662	0.60063	0.451327	0.423214	0	1.95626	0.459475	2.1504	1.74922	p2335
334.066	17.1052	C9H19O11P	#VALUE!	sn-glycero-3-Phospho-1-inositol	7	0	0	1896446	1	0.0230258	1.10534	0.014636	0.0209441	1	0.0451793	0.803008	0.0444077	0.0449557	1.08074e+06	24884.9	1.19459e+06	15817.8	22635.2	402490	767.653	611779	8522.54	7591.1	0.37242	0.0308481	0.512125	0.538795	0.335367	0	6.88176	0.0241685	6.99735	6.90868	n387
335.133	19.8486	C12H21N3O8	#VALUE!	Thr-Thr-Asp	5	Peptide(tri-)	Acidic peptide	256544	1	0.000840344	0.640454	0	0.00140778	1	NA	0.118329	NA	NA	206767	173.756	132425	0	291.083	52399.2	NA	22757.8	NA	NA	0.253421	NA	0.171855	NA	NA	0	low	1.69346	low	low	p1209
336.266	4.94292	C21H36O3	#VALUE!	5beta-Pregnane-3alpha,17alpha,20alpha-triol	5	0	0	34398	1	0	0.406207	0	0.0192625	1	NA	0.0490486	NA	NA	30168.4	0	12254.6	0	581.118	6458.33	NA	8604.12	NA	NA	0.214076	NA	0.702112	NA	NA	0	low	2.77261	low	low	p446
340.028	5.61227	C16H14O4Cl2	#VALUE!	Diclofop methyl	7	0	0	5246	1	18.6824	4.08222	7.66174	0	NA	0.000589701	NA	0.0405558	NA	254.298	4750.89	1038.1	1948.36	0	NA	573.66	NA	762.438	NA	NA	0.120748	NA	0.391322	NA	NA	high	NA	high	NA	n1798
342.116	15.4676	C12H22O11	#VALUE!	Sucrose	8	Carbohydrate Metabolism	Galactose metabolism__Starch and sucrose metabolism	205533	1	0.566716	9.22539	6.03961	52.6139	1	0.106441	0.0819404	0.200338	0.0192128	3227.23	1828.92	29772.4	19491.2	169797	418.488	935.97	14051.8	14961.4	40586.8	0.129674	0.511761	0.471973	0.767597	0.239031	0	1.86008	3.56553	1.18078	16.8413	n427
344.132	11.6075	C12H24O11	#VALUE!	Melibiitol	6	Carbohydrate Metabolism	Galactose metabolism	15412	1	0.919407	1.28518	0.635742	0.947892	1	0.619201	0.300639	0.219613	0.871503	9263.79	8517.2	11905.7	5889.38	8781.07	2010.46	1249.13	3167.24	3302.53	4280.15	0.217024	0.14666	0.266028	0.56076	0.487429	0	0.0994959	0.49593	0.761717	0.0104204	n1014
344.133	16.8612	C13H20N4O7	#VALUE!	Asn-Asp-Pro	7	Peptide(tri-)	Acidic peptide	12052	1	0	0.298677	0	0	1	NA	0.079618	NA	NA	8731.26	0	2607.82	0	0	3510.85	NA	2736.32	NA	NA	0.402101	NA	1.04927	NA	NA	0	low	1.89247	low	low	p2665
345.19	12.7772	C15H27N3O6	#VALUE!	Glu-Val-Val	5	Peptide(tri-)	Hydrophobic peptide	14820	1	0.536665	0.993614	0.305205	0.513395	1	0.188807	0.984729	0.0868015	0.174354	10324.2	5540.64	10258.3	3151	5300.4	4286.84	889.804	3599.73	1630.01	2708.7	0.415223	0.160596	0.35091	0.517299	0.511038	0	1.19374	0.000138718	2.44628	0.981511	p1547
345.19	11.1259	C15H27N3O6	#VALUE!	Leu-Val-Asp	5	Peptide(tri-)	Hydrophobic peptide	27545	1	0.107699	0.331227	0.0766873	0.0926058	1	0.0770779	0.115518	0.0715741	0.0742553	18149.7	1954.7	6011.67	1391.85	1680.77	8274.99	94.4505	2617.98	684.922	524.464	0.45593	0.0483198	0.435484	0.492094	0.312039	0	3.82975	1.95584	4.0732	3.94507	p1329
347.063	17.6192	C10H14N5O7P	#VALUE!	AMP	10	Nucleotide Metabolism	Purine metabolism__Zeatin biosynthesis	350286	1	0	1.11351	0	0.00447282	1	NA	0.863091	NA	0.0193203	156119	0	173840	0	698.293	37998.6	NA	154466	NA	693.586	0.243395	NA	0.888553	NA	0.993258	0	low	0.0124104	low	16.7239	p1611
347.169	12.6814	C14H25N3O7	#VALUE!	Leu-Thr-Asp	7	Peptide(tri-)	Hydrophobic peptide	16576	1	0.126312	0.382849	0.0832054	0.161318	1	0.0781897	0.125645	0.0683446	0.0802371	11106.9	1402.94	4252.27	924.156	1791.74	4999.86	97.4323	2416.19	802.179	840.097	0.450157	0.0694488	0.568211	0.868013	0.468872	0	3.76547	1.52372	4.04369	3.37579	p2599
353.233	8.1221	C20H33O5	#VALUE!	13,14-Dihydro- lipoxin A4	7	0	0	13292	1	0	1.5243	0	0	1	NA	0.16441	NA	NA	6562.2	0	10002.8	0	0	1675.35	NA	2869.18	NA	NA	0.255304	NA	0.286839	NA	NA	0	low	1.07233	low	low	p2662
354.056	4.75126	C19H14O5S	#VALUE!	Phenolsulfonphthalein	9	Medium Component	0	683708	1	0.42052	1.16217	0.257159	0.362832	1	0.0014716	0.492952	0.0024456	0.0133304	470414	197819	546703	120971	170681	43560.9	42148.7	157163	64322.1	86687.6	0.0926012	0.213068	0.287474	0.531715	0.507893	0	20.225	0.218817	20.2341	9.54493	n625
356.206	14.0595	C16H28N4O5	#VALUE!	Leu-Gln-Pro	5	Peptide(tri-)	Hydrophobic peptide	6124	1	0	1.4282	0.110312	0.242323	1	NA	0.415385	NA	0.0574854	2783.74	0	3975.73	307.08	674.564	1088.4	NA	1920.58	NA	626.889	0.390984	NA	0.483077	NA	0.929324	0	low	0.29156	low	2.81986	p1758
356.272	5.21046	C24H36O2	#VALUE!	[FA (24:6)] 4,8,12,15,19,21-tetracosahexaenoic acid	7	Lipids: Fatty Acyls	Fatty Acids and Conjugates	57950	0	0	47.7111	4.18072	0	NA	NA	0.0198948	0.117581	NA	0	0	47711.1	4180.72	0	NA	NA	11833.3	2729.91	NA	NA	NA	0.24802	0.652975	NA	NA	NA	high	high	NA	p2298
358.185	19.7622	C15H26N4O6	#VALUE!	Ala-Thr-Ala-Pro	5	Peptide(tetra-)	Polar peptide	5359	1	0.664155	0.986216	0.559703	0.651045	1	0.332519	0.966787	0.248638	0.347251	3690.84	2451.29	3639.96	2065.77	2402.9	1696.23	270.776	980.76	1120.84	1173.44	0.459577	0.110463	0.269442	0.542579	0.488344	0	0.520753	0.0006742	0.638889	0.389921	p1972
359.205	10.5484	C16H29N3O6	#VALUE!	Leu-Leu-Asp	7	Peptide(tri-)	Hydrophobic peptide	19734	1	0.300583	0.653226	0.208041	0.321254	1	0.0325646	0.142649	0.0132691	0.0174772	15631	4698.41	10210.6	3251.88	5021.51	3553.5	321.191	3729.98	1754.47	2185.68	0.227337	0.0683616	0.365306	0.539524	0.435263	0	9.38854	1.10704	9.7572	6.46732	p2577
368.344	4.9961	C27H44	#VALUE!	[ST] (5Z,7E)-9,10-seco-5,7,10(19)-cholestatriene	5	Lipids: Sterol lipids	Secosteroids	163070	1	0.354579	1.88994	0.270035	0.348708	1	0.00498718	0.276797	0.00174853	0.00402244	52799.7	18721.7	99788.3	14257.8	18411.7	6131.68	2423.45	55073.6	6514.24	7497.5	0.116131	0.129446	0.551904	0.456889	0.407214	0	26.7149	0.71903	18.5609	12.6057	p1495
370.222	14.8598	C17H30N4O5	#VALUE!	Ala-Leu-Ala-Pro	7	Peptide(tetra-)	Hydrophobic peptide	57002	1	0.563225	5.13403	1.19971	2.44118	1	0.0185662	0.115596	0.786799	0.238125	7178.74	4043.25	36855.9	8612.4	17524.6	1067.33	638.767	19225.5	8010.69	10799.9	0.14868	0.157983	0.52164	0.930135	0.61627	0	6.35417	2.37549	0.0314708	0.908813	p2307
373.957	22.4879	C5H13O13P3	#VALUE!	Deoxyribose triphosphate	5	0	0	7349	1	10.1439	0.95728	6.26158	11.1702	NA	0.00262234	NA	0.0354073	0.0190161	544.044	5518.74	520.802	3406.57	6077.05	NA	655.052	NA	1220.29	1835.64	NA	0.118696	NA	0.358217	0.30206	NA	high	NA	high	high	p1942
374.282	5.20453	C24H38O3	#VALUE!	3-Oxo-5beta-cholanate	5	0	0	28594	0	0	22.0508	0	0	NA	NA	0.0414174	NA	NA	0	0	22050.8	0	0	NA	NA	8024.2	NA	NA	NA	NA	0.363897	NA	NA	NA	NA	high	NA	NA	p2299
375.164	14.293	C15H25N3O8	#VALUE!	Glu-Asp-Ile	5	Peptide(tri-)	Hydrophobic peptide	10979	1	0.790556	1.24319	0.59253	0.846141	1	0.336137	0.527957	0.118906	0.504025	6015.4	4755.51	7478.31	3564.3	5089.87	1736.15	578.957	3127.93	1013.08	1301.27	0.288617	0.121745	0.418267	0.284228	0.255659	0	0.473914	0.16722	1.4869	0.181963	p1767
379.174	12.664	C18H25N3O6	#VALUE!	Phe-Val-Asp	5	Peptide(tri-)	Hydrophobic peptide	12784	1	0.521061	0.99974	0.340875	0.539527	1	0.132113	0.999229	0.0620487	0.177209	9163.46	4774.71	9161.07	3123.59	4943.93	3211.64	963.994	2388.44	1803.92	3104.11	0.350484	0.201896	0.260717	0.577515	0.627863	0	1.71302	3.55597e-07	2.68852	0.892446	p314
390.277	4.85443	C24H38O4	#VALUE!	[ST hydrox] 3alpha,12alpha-Dihydroxy-5beta-chol-6-en-24-oic Acid	5	Lipids: Sterol lipids	Bile acids and derivatives	5875105	1	0.00837678	0.94547	0.00688081	0.00793426	1	0.0166624	0.79055	0.0166188	0.0166523	4.71604e+06	39505.2	4.45887e+06	32450.2	37418.3	1.05912e+06	11042.9	1.15616e+06	6674.96	7613.18	0.224579	0.27953	0.259295	0.205699	0.203462	0	19.4943	0.0269005	19.5545	19.5128	p377
391.124	21.8173	C14H21N3O10	#VALUE!	Glu-Asp-Glu	7	Peptide(tri-)	Acidic peptide	32259	1	0	2.42541	0	0	1	NA	0.00153181	NA	NA	12975.4	0	31470.7	0	0	2107.11	NA	836.138	NA	NA	0.162392	NA	0.0265688	NA	NA	0	low	66.5641	low	low	n1487
392.293	5.21131	C24H40O4	#VALUE!	[ST hydrox] 3alpha,7alpha-Dihydroxy-5beta-cholan-24-oic Acid	6	Lipids: Sterol lipids	Bile acids and derivatives	17249	0	0	14.3541	1.26725	0	NA	NA	0.0191192	0.03436	NA	0	0	14354.1	1267.25	0	NA	NA	3487.94	417.707	NA	NA	NA	0.242993	0.329616	NA	NA	NA	high	high	NA	n1471
394.153	22.9463	C14H26N4O7S	#VALUE!	Ala-Met-Ser-Ser	5	Peptide(tetra-)	Hydrophobic peptide	29729	1	0	1.77246	0	0	1	NA	0.145697	NA	NA	12423	0	22019.3	0	0	5938.88	NA	6977.33	NA	NA	0.478055	NA	0.316873	NA	NA	0	low	1.09691	low	low	p657
394.324	4.98297	C28H42O	#VALUE!	Ergosta-5,7,22,24(28)-tetraen-3beta-ol	6	Lipid Metabolism	Biosynthesis of steroids	42030	1	0.0110192	0.0721168	0.00831464	0	1	NA	NA	NA	NA	32907	362.61	2373.15	273.61	0	11258.9	NA	NA	NA	NA	0.342143	NA	NA	NA	NA	0	low	low	low	low	p437
396.339	5.02589	C28H44O	#VALUE!	[ST (3:0)] ergosta-5,7,22E-trien-3beta-ol	6	Lipids: Sterol lipids	Sterols	18072	1	0	0.835779	0	0	1	NA	0.435908	NA	NA	14721.4	0	12303.8	0	0	4224.13	NA	1814.28	NA	NA	0.286939	NA	0.147457	NA	NA	0	low	0.276538	low	low	p467
398.137	30.5856	C15H22N6O5S	#VALUE!	S-Adenosyl-L-methionine	2	Amino Acid Metabolism	Arginine and proline metabolism__Methionine metabolism__Zeatin biosynthesis	33830	1	0	0.645343	0	0	1	NA	0.09007	NA	NA	28363	0	18303.9	0	0	4743.52	NA	6056.99	NA	NA	0.167243	NA	0.330913	NA	NA	0	low	1.70957	low	low	p1840
400.099	31.5782	C14H20N6O4S2	#VALUE!	Ovothiol A disulfide	7	0	0	171335	1	0	0.317754	0	0	1	NA	0.169782	NA	NA	103335	0	32835.3	0	0	59133.3	NA	13184	NA	NA	0.572246	NA	0.401518	NA	NA	0	low	1.35409	low	low	p1963
405.139	16.5123	C15H23N3O10	#VALUE!	Glu-Glu-Glu	7	Peptide(tri-)	Acidic peptide	36957	1	0	0.639063	0	0	1	NA	0.350405	NA	NA	23405.1	0	14957.3	0	0	11790.9	NA	6032.95	NA	NA	0.503776	NA	0.403345	NA	NA	0	low	0.406817	low	low	p2407
408.375	4.90802	C30H48	#VALUE!	4,4'-Diapophytoene	5	Biosynthesis of Secondary Metabolites	Carotenoid biosynthesis	49801	1	0	1.1313	0	0	1	NA	0.304136	NA	NA	37879.2	0	42852.9	0	0	3755.23	NA	6035.8	NA	NA	0.099137	NA	0.140849	NA	NA	0	low	0.489522	low	low	p428
409.185	13.3364	C19H27N3O7	#VALUE!	Leu-Asp-Tyr	7	Peptide(tri-)	Hydrophobic peptide	12658	1	0.54654	1.19823	0.413783	0.737855	1	0.14323	0.513006	0.0801598	0.456844	7978.05	4360.32	9559.54	3301.18	5886.64	2719.48	524.168	2683.07	2003.57	3431.89	0.340871	0.120213	0.28067	0.606926	0.582995	0	1.7063	0.171375	1.91702	0.228126	p2663
410.355	5.0127	C29H46O	#VALUE!	[ST dimethyl(3:0)] 4,4-dimethylcholesta-8,11,24-trien-3beta-ol	6	Lipids: Sterol lipids	Sterols	121161	1	0	111.527	0.285759	1.33587	NA	NA	0.00630406	NA	NA	961.282	0	107209	274.695	1284.15	NA	NA	15253	NA	NA	NA	NA	0.142273	NA	NA	NA	NA	high	NA	NA	p1497
422.057	15.3774	C15H20NO9S2	#VALUE!	Gluconasturtiin	5	0	0	14033	0	0	9.01791	5.4985	11.9515	NA	NA	0.0305774	0.138193	0.0122868	0	0	9017.91	5498.5	11951.5	NA	NA	2795.82	3963.6	2315.98	NA	NA	0.310029	0.72085	0.193781	NA	NA	high	high	high	p1200
424.294	4.91609	C21H45O6P	#VALUE!	LPA(18:0e/0:0)	7	Lipid Metabolism	0	10779	1	0	0.385445	0	0	1	NA	0.0939951	NA	NA	8722.04	0	3361.87	0	0	3372.34	NA	1478.27	NA	NA	0.386645	NA	0.439717	NA	NA	0	low	2.11916	low	low	n1719
424.37	4.92811	C30H48O	#VALUE!	[PR (2:0)] (+)-cycloarta-7,24-dien-3beta-ol	5	Lipids: Prenols	Isoprenoids	21680	1	0	1.15055	0	0	1	NA	0.638124	NA	NA	12940.9	0	14889.2	0	0	2294.26	NA	5937.28	NA	NA	0.177287	NA	0.398764	NA	NA	0	low	0.0936868	low	low	p457
426.35	4.93539	C29H46O2	#VALUE!	[ST methyl(4:0/2:0)] (5Z,7E)-(1S,3R)-24-methyl-9,10-seco-5,7,10(19),22-ergostatetraene-1,3-diol	5	Lipids: Sterol lipids	Secosteroids	23874	0	0	20.9347	0	0.697386	NA	NA	0.00718579	NA	NA	0	0	20934.7	0	697.386	NA	NA	3090.41	NA	NA	NA	NA	0.147621	NA	NA	NA	NA	high	NA	NA	p1507
432.186	12.8514	C17H28N4O9	#VALUE!	Ala-Leu-Asp-Asp	5	Peptide(tetra-)	Hydrophobic peptide	7992	1	0.716414	1.09953	0.506591	0.797758	1	0.191757	0.760886	0.0937171	0.562402	4963	3555.56	5456.99	2514.21	3959.27	1266.01	186.687	2246.68	1451.84	2365.87	0.255089	0.0525057	0.411706	0.577453	0.597552	0	1.2096	0.0366939	1.61606	0.139923	p1548
438.298	5.21912	C25H42O6	#VALUE!	[PR] 3beta-(3-methyl-butanoyloxy)-villanovane-13alpha,17-diol	5	Lipids: Prenols	Isoprenoids	37939	0	0	32.5906	3.03441	0	NA	NA	0.0156217	0.0804992	NA	0	0	32590.6	3034.41	0	NA	NA	7139.25	1588.76	NA	NA	NA	0.219058	0.52358	NA	NA	NA	high	high	NA	n1470
442.308	5.02267	C28H42O4	#VALUE!	[ST (4:0/4:0/4:0)] (5Z,7E)-(1S,3R,20R,22S)-24a-homo-9,10-seco-5,7,10(19)-cholestatrien-23-yne-1,3,22,25-tetrol	5	Lipids: Sterol lipids	Secosteroids	13107	1	0	0	0	0	1	NA	NA	NA	NA	8787.21	0	0	0	0	3982.28	NA	NA	NA	NA	0.45319	NA	NA	NA	NA	0	low	low	low	low	p1073
446.06	27.0957	C11H20N4O11P2	#VALUE!	CDP-ethanolamine	8	Lipid Metabolism	Glycerophospholipid metabolism	63318	1	0.379199	1.0085	0.489636	0.727126	1	0.00981967	0.931763	0.0206694	0.166468	55709.5	21125	56182.8	27277.4	40507.9	6367.54	967.945	6352.22	10118.8	12870.4	0.114299	0.0458198	0.113063	0.37096	0.317727	0	28.8336	0.00276886	5.65558	1.12075	n1368
451.306	9.82215	C22H46NO6P	#VALUE!	[PC (14:1)] 1-(1E-tetradecenyl)-sn-glycero-3-phosphocholine	7	Lipids: Glycerophospholipids	Glycerophosphocholines	25109	1	0	0.845215	0	0	1	NA	0.70263	NA	NA	16874.1	0	14262.2	0	0	5158.59	NA	9483.38	NA	NA	0.305712	NA	0.66493	NA	NA	0	low	0.0585328	low	low	p2537
465.322	9.66157	C23H48NO6P	#VALUE!	[PC (15:1)] 1-(1Z-pentadecenyl)-sn-glycero-3-phosphocholine	7	Lipids: Glycerophospholipids	Glycerophosphocholines	70351	1	0	0.907693	0	0	1	NA	0.741758	NA	NA	51969.1	0	47172	0	0	15991.8	NA	17239.2	NA	NA	0.307718	NA	0.365455	NA	NA	0	low	0.0416187	low	low	p2226
465.322	6.70206	C23H48NO6P	#VALUE!	[PE (18:1)] 1-(9Z-octadecenyl)-sn-glycero-3-phosphoethanolamine	5	Lipids: Glycerophospholipids	Glycerophosphoethanolamines	56703	1	0	0.831494	0	0	1	NA	0.232563	NA	NA	48221.4	0	40095.8	0	0	8300.77	NA	4761.84	NA	NA	0.172139	NA	0.118762	NA	NA	0	low	0.720976	low	low	p1080
466.31	3.96049	C27H46O4S	#VALUE!	Cholesterolsulfate	7	Lipids: Sterol lipids	0	5280	1	0.297532	1.2363	0.23268	0.370997	1	0.0486379	0.411945	0.0375613	0.0470708	3226.51	959.989	3988.94	750.743	1197.02	900.677	33.3525	1118.17	166.7	849.171	0.279149	0.0347426	0.280317	0.222046	0.709401	0	6.32389	0.28198	7.30553	2.68796	n1797
467.301	9.83246	C22H46NO7P	#VALUE!	[PC (14:0)] 1-tetradecanoyl-sn-glycero-3-phosphocholine	5	Lipids: Glycerophospholipids	Glycerophosphocholines	14966	1	0	0.472662	0	0.0904885	1	NA	0.154648	NA	0.0655841	10156.3	0	4800.5	0	919.029	4346.13	NA	2328.92	NA	354.57	0.427925	NA	0.485141	NA	0.38581	0	low	1.17982	low	4.48746	p2538
467.338	6.86084	C23H50NO6P	#VALUE!	[PC methyl(14:2)] 2-methyl-3-tetradecyl-sn-glycero-1-phosphocholine	5	Lipids: Glycerophospholipids	Glycerophosphocholines	65829	1	0	1.20246	0	0	1	NA	0.50288	NA	NA	39137.7	0	47061.5	0	0	3387.8	NA	16851.4	NA	NA	0.086561	NA	0.358073	NA	NA	0	low	0.212515	low	low	p701
473.254	5.11397	C23H40NO7P	#VALUE!	LysoPE(0:0/18:4(6Z,9Z,12Z,15Z))	5	Lipids: Glycerophospholipids	Glycerophosphoethanolamines	32566	1	0.231558	0.996523	0.12096	0.158539	1	0.105574	0.993552	0.090691	0.0930942	20671.2	4786.59	20599.4	2500.4	3277.19	10351.6	3406.82	10127.8	1406.04	2519.47	0.500775	0.711743	0.491657	0.562327	0.768788	0	2.12459	2.46372e-05	3.02547	2.66557	p1120
477.285	6.01126	C23H44NO7P	#VALUE!	LysoPE(0:0/18:2(9Z,12Z))	5	Lipids: Glycerophospholipids	Glycerophosphoethanolamines	18380	1	0.0266501	0.930269	0.0421682	0	1	NA	0.763287	NA	NA	14524.1	387.069	13511.3	612.455	0	1306.01	NA	5003.63	NA	NA	0.0899204	NA	0.370329	NA	NA	0	low	0.0383561	low	low	n1577
479.338	9.47064	C24H50NO6P	#VALUE!	[PC (16:1)] 1-(1Z-hexadecenyl)-sn-glycero-3-phosphocholine	7	Lipids: Glycerophospholipids	Glycerophosphocholines	91715	1	0	0.93423	0	0.00696642	1	NA	0.827057	NA	0.0274354	67009.2	0	62602	0	466.814	19510	NA	26076.2	NA	404.839	0.291155	NA	0.416539	NA	0.867239	0	low	0.0183132	low	11.6277	p2127
493.316	9.55879	C24H48NO7P	#VALUE!	[PC (16:1)] 1-(9Z-hexadecenoyl)-sn-glycero-3-phosphocholine	5	Lipids: Glycerophospholipids	Glycerophosphocholines	3965	1	0	0.487695	0	1.24072	1	NA	0.228059	NA	0.612118	2092.75	0	1020.62	0	2596.53	954.359	NA	889.55	NA	1258.75	0.456031	NA	0.871575	NA	0.484784	0	low	0.675318	low	0.101708	p2406
495.332	9.56394	C24H50NO7P	#VALUE!	[PC (16:0)] 1-hexadecanoyl-sn-glycero-3-phosphocholine	7	Lipids: Glycerophospholipids	Glycerophosphocholines	37851	1	0	0.740414	0.0360363	3.70376	1	NA	0.343688	NA	0.131955	6663.59	0	4933.82	240.131	24680.3	1430.64	NA	2312.8	NA	12722	0.214694	NA	0.468765	NA	0.515471	0	low	0.404571	low	1.98054	p2405
498.98	22.3641	C9H16N3O15P3	#VALUE!	5-hydroxy-CTP	5	0	0	56052	1	0	0.721388	0	0	1	NA	0.247631	NA	NA	44766.5	0	32294	0	0	11682	NA	10873.6	NA	NA	0.260954	NA	0.336705	NA	NA	0	low	0.610762	low	low	p1674
499.297	4.44889	C26H45NO6S	#VALUE!	[ST hydrox] N-(3alpha,7alpha-dihydroxy-5beta-cholan-24-oyl)-taurine	5	Lipids: Sterol lipids	Bile acid biosynthesis	14287	1	0.171102	0.79711	0.109167	0.132711	1	0.0402666	0.387993	0.027872	0.0360386	11411.2	1952.47	9095.95	1245.72	1514.39	3471.58	430.58	2043.88	1088.07	530.417	0.304226	0.220531	0.224702	0.873448	0.350251	0	7.31103	0.33028	7.80736	7.94167	n1341
504.167	18.873	C23H28N4O7S	#VALUE!	Cys-Gly-Tyr-Tyr	7	Peptide(tetra-)	Hydrophobic peptide	13743	1	1.06702	0.433656	0.243873	0.114539	1	0.560611	0.000372731	0.00112309	0.000168056	11056.4	11797.4	4794.68	2696.37	1266.39	600.002	1817.44	716.571	1085.3	293.076	0.0542673	0.154054	0.149451	0.402505	0.231427	0	0.149886	44.8888	45.4459	214.948	n1675
504.169	19.1479	C18H32O16	#VALUE!	Raffinose	6	Carbohydrate Metabolism	Galactose metabolism	10547	1	1.0209	1.30707	0.777251	1.0236	1	0.916864	0.236674	0.497029	0.919869	6800.12	6942.25	8888.26	5285.4	6960.59	1352.28	1744	2126.57	3079.22	2178.71	0.198861	0.251215	0.239256	0.58259	0.313006	0	0.00414838	0.686563	0.202857	0.00391647	p2060
507.369	9.28288	C26H54NO6P	#VALUE!	[PC (18:1)] 1-(11Z-octadecenyl)-sn-glycero-3-phosphocholine	5	Lipids: Glycerophospholipids	Glycerophosphocholines	30636	1	0	0.986416	0	0	1	NA	0.963905	NA	NA	20822.4	0	20539.5	0	0	3262.64	NA	9254.12	NA	NA	0.156689	NA	0.450552	NA	NA	0	low	0.000830975	low	low	p1785
509.482	4.91584	C32H63NO3	#VALUE!	N-(Tetradecanoyl)-sphing-4-enine	5	Lipids: Sphingolipids	Ceramides	16965	1	0	0.952639	0	0	1	NA	0.792814	NA	NA	14220.3	0	13546.9	0	0	2315.29	NA	3405.4	NA	NA	0.162815	NA	0.251379	NA	NA	0	low	0.0267486	low	low	p469
515.301	9.55675	C26H46NO7P	#VALUE!	LysoPC(18:4(6Z,9Z,12Z,15Z))	5	Lipids: Glycerophospholipids	Glycerophosphocholines	12547	1	0	0.600337	0	0	1	NA	0.419501	NA	NA	7040.22	0	4226.51	0	0	4770.25	NA	1703.63	NA	NA	0.677571	NA	0.403082	NA	NA	0	low	0.308562	low	low	p2130
517.317	9.44454	C26H48NO7P	#VALUE!	[PC (18:3)] 1-(9Z,12Z,15Z-octadecatrienoyl)-sn-glycero-3-phosphocholine	5	Lipids: Glycerophospholipids	Glycerophosphocholines	94075	1	0	0.616905	0	0.011571	1	NA	0.419704	NA	0.119846	53727.1	0	33144.5	0	621.676	35084	NA	10810.2	NA	541.928	0.653004	NA	0.326154	NA	0.871721	0	low	0.314333	low	2.29063	p1581
519.332	9.3851	C26H50NO7P	#VALUE!	[PC (18:2)] 1-(9Z,12Z-octadecadienoyl)-sn-glycero-3-phosphocholine	7	Lipids: Glycerophospholipids	Glycerophosphocholines	373505	1	0	0.760285	0	0.0155039	1	NA	0.474429	NA	0.0518664	260301	0	197903	0	4035.67	105254	NA	86996.7	NA	1481.32	0.404354	NA	0.439593	NA	0.367057	0	low	0.208804	low	5.92678	p1580
521.348	9.25599	C26H52NO7P	#VALUE!	1-Oleoylglycerophosphocholine	7	0	0	238558	1	0	1.07557	0	0.102874	1	NA	0.891762	NA	0.0503934	119884	0	128944	0	12333	44487.8	NA	95690.6	NA	5819.24	0.37109	NA	0.742111	NA	0.471843	0	low	0.00737047	low	5.74621	p1783
523.364	9.32802	C26H54NO7P	#VALUE!	[PC (18:0)] 1-octadecanoyl-sn-glycero-3-phosphocholine	7	Lipids: Glycerophospholipids	Glycerophosphocholines	26425	1	0	0.425042	0.0114734	0.687352	1	NA	0.127007	NA	0.357964	18255.2	0	7759.21	209.45	12547.7	7699.65	NA	3778.02	NA	5356.05	0.421779	NA	0.486907	NA	0.426855	0	low	1.49766	low	0.370288	p2528
536.188	19.7798	C23H32N6O5S2	#VALUE!	Cys-Met-Phe-His	5	Peptide(tetra-)	Basic peptide	5370	1	0	0	0	0	1	NA	NA	NA	NA	4301.02	0	0	0	0	1816.97	NA	NA	NA	NA	0.422452	NA	NA	NA	NA	0	low	low	low	low	p1218
537.512	4.93214	C34H67NO3	#VALUE!	[SP (16:0)] N-(hexadecanoyl)-sphing-4-enine	7	Lipids: Sphingolipids	Ceramides	5507607	1	0	0.795286	0	0	1	NA	0.248118	NA	NA	5115603	0	4.06837e+06	0	0	658153	NA	1.11096e+06	NA	NA	0.128656	NA	0.273072	NA	NA	0	low	0.657731	low	low	p378
547.364	9.10806	C28H54NO7P	#VALUE!	LysoPC(20:2(11Z,14Z))	5	Lipids: Glycerophospholipids	Glycerophosphocholines	57056	1	0	0.851031	0	0	1	NA	0.609548	NA	NA	42195.1	0	35909.3	0	0	13111.5	NA	14647.9	NA	NA	0.310736	NA	0.407914	NA	NA	0	low	0.102235	low	low	p2262
549.38	9.02358	C28H56NO7P	#VALUE!	LysoPC(20:1(11Z))	5	Lipids: Glycerophospholipids	Glycerophosphocholines	10031	1	0	0.904258	0	0.0228551	1	NA	0.75146	NA	NA	7848	0	7096.62	0	179.367	2614.25	NA	2805.22	NA	NA	0.333111	NA	0.39529	NA	NA	0	low	0.0383973	low	low	p2266
555.522	4.91996	C34H69NO4	#VALUE!	[SP hydroxy(16:0)] N-(hexadecanoyl)-4S-hydroxysphinganine	5	Lipids: Sphingolipids	Ceramides	631921	1	0	0.51922	0	0	1	NA	0.0961442	NA	NA	499455	0	259327	0	0	153683	NA	74362.6	NA	NA	0.307702	NA	0.286752	NA	NA	0	low	1.97821	low	low	p387
565.069	17.1404	C15H25N3O16P2	#VALUE!	CDP-glucose	6	Carbohydrate Metabolism	Starch and sucrose metabolism	13117	1	0	0.728118	0	0	1	NA	0.406933	NA	NA	8705.78	0	6338.83	0	0	3827.91	NA	1773.15	NA	NA	0.439697	NA	0.279729	NA	NA	0	low	0.314798	low	low	n143
565.543	4.9688	C36H71NO3	#VALUE!	[SP (18:0)] N-(octadecanoyl)-sphing-4-enine	5	Lipids: Sphingolipids	Ceramides	2388094	1	0	1.14318	0	0	1	NA	0.683661	NA	NA	1.38661e+06	0	1.58515e+06	0	0	28594.7	NA	728964	NA	NA	0.020622	NA	0.459869	NA	NA	0	low	0.0740668	low	low	p379
567.332	9.08196	C30H50NO7P	#VALUE!	[PC (22:6)] 1-(4Z,7Z,10Z,13Z,16Z,19Z-docosahexaenoyl)-sn-glycero-3-phosphocholine	7	Lipids: Glycerophospholipids	Glycerophosphocholines	63222	1	0	0.908386	0	0.0296281	1	NA	0.840937	NA	0.102419	38235.5	0	34732.6	0	1132.85	22324.4	NA	17269	NA	391.321	0.583865	NA	0.4972	NA	0.345432	0	low	0.0154036	low	2.76133	p2260
567.56	5.01453	C36H73NO3	#VALUE!	[SP (18:0)] N-(octadecanoyl)-sphinganine	5	Lipids: Sphingolipids	Ceramides	715739	1	0	0.0754911	0	0	1	NA	NA	NA	NA	454748	0	34329.4	0	0	226031	NA	NA	NA	NA	0.497047	NA	NA	NA	NA	0	low	low	low	low	p1067
569.348	9.00155	C30H52NO7P	#VALUE!	LysoPC(22:5(4Z,7Z,10Z,13Z,16Z))	5	Lipids: Glycerophospholipids	Glycerophosphocholines	57708	1	0	1.10115	0	0.033179	1	NA	0.827298	NA	0.0620586	32308.9	0	35576.9	0	1071.98	14172.3	NA	19562.4	NA	558.877	0.438651	NA	0.549862	NA	0.521352	0	low	0.018302	low	4.85041	p2261
571.364	8.94855	C30H54NO7P	#VALUE!	LysoPC(22:4(7Z,10Z,13Z,16Z))	7	Lipids: Glycerophospholipids	Glycerophosphocholines	8432	1	0	0.751002	0	0	1	NA	0.40519	NA	NA	6055.77	0	4547.89	0	0	2304.43	NA	1517.83	NA	NA	0.380534	NA	0.333745	NA	NA	0	low	0.29861	low	low	p2725
579.201	18.8973	C25H33N5O9S	#VALUE!	Glu-Met-Trp-Asp	5	Peptide(tetra-)	Hydrophobic peptide	20322	1	0.215132	0.462606	0.0478761	0	1	0.0253111	0.0314725	0.0149379	NA	16446.7	3538.21	7608.35	787.406	0	3631.91	101.152	2182.79	681.919	NA	0.220829	0.0285883	0.286894	0.866032	NA	0	12.6225	4.35062	17.9568	low	p1960
579.426	8.71463	C30H62NO7P	#VALUE!	LysoPC(22:0)	7	Lipids: Glycerophospholipids	Glycerophosphocholines	12727	1	0	0.472743	0	0	1	NA	0.153479	NA	NA	8861.03	0	4188.99	0	0	3770.49	NA	1481	NA	NA	0.425513	NA	0.353546	NA	NA	0	low	1.33017	low	low	p2667
579.558	4.99687	C37H73NO3	#VALUE!	sphing-8(Z)-enine-19:0, ceramide	5	0	Sphingolipid metabolism	98807	1	0	0.424291	0	0	1	NA	0.0321215	NA	NA	87164.2	0	36983	0	0	16106.9	NA	20665.6	NA	NA	0.184788	NA	0.558787	NA	NA	0	low	3.6681	low	low	p414
593.217	17.4508	C26H35N5O9S	#VALUE!	Glu-Glu-Met-Trp	7	Peptide(tetra-)	Hydrophobic peptide	55408	1	0.127806	1.42638	0.190094	0.0915971	1	0.00651377	0.217641	0.00132249	0.00375363	29704.5	3796.41	42369.8	5646.63	2720.85	3846.06	510.578	12584.3	3346.83	1195.31	0.129477	0.13449	0.297011	0.592712	0.439314	0	44.5914	0.92639	22.2664	44.8875	p2325
598.312	5.08913	C27H51O12P	#VALUE!	[PI (18:1)] 1-(9Z-octadecenoyl)-sn-glycero-3-phospho-(1'-myo-inositol)	7	Lipids: Glycerophospholipids	Glycerophosphoinositols	181075	1	0	1.4254	0	0	1	NA	0.258031	NA	NA	103265	0	147194	0	0	27167.5	NA	48116	NA	NA	0.263085	NA	0.326888	NA	NA	0	low	0.632037	low	low	n1069
600.329	5.1585	C34H48O9	#VALUE!	5-Oxoavermectin ''2a'' aglycone	5	Biosynthesis of Polyketides and Nonribosomal Peptides	Biosynthesis of 12-, 14- and 16-membered macrolides	16902	1	0	0.619907	0	0	1	NA	0.062641	NA	NA	14073.1	0	8724.03	0	0	2861.32	NA	1726.86	NA	NA	0.203318	NA	0.197943	NA	NA	0	low	2.56177	low	low	n1074
602.527	4.98791	C39H70O4	#VALUE!	[GL methyl(15:0/8:0)] 1-(14-methyl-pentadecanoyl)-2-(8-[3]-ladderane-octanyl)-sn-glycerol	5	Lipids: Glycerolipids	Diradylglycerols	226578	1	0.00592975	0.59057	0.00746849	0.0106265	1	0.0032418	0.104763	0.00327247	0.00330417	204368	1211.85	120694	1526.32	2171.71	20364.4	1212.32	54839.7	1064.54	979.348	0.0996457	1.00038	0.454371	0.697452	0.450956	0	99.17	2.04594	98.9433	98.3558	p1441
665.36	4.77715	C39H47N5O5	#VALUE!	Amphibine B	5	0	0	13051	1	0.218276	0.651889	0.0725147	0.0965791	1	0.252375	0.560787	NA	NA	6612.76	1443.41	4310.79	479.523	638.655	5672.72	1250.16	1698.63	NA	NA	0.857845	0.866116	0.394042	NA	NA	0	0.791942	0.151121	low	low	p2556
671.488	5.73235	C37H70NO7P	#VALUE!	PE(14:1(9Z)/P-18:1(11Z))	7	Lipids: Glycerophospholipids	Glycerophosphoethanolamines	27264	1	0	3.85346	0	0	1	NA	0.0855138	NA	NA	4843.62	0	18664.7	0	0	659.476	NA	7544.63	NA	NA	0.136154	NA	0.40422	NA	NA	0	low	3.33044	low	low	p2517
697.503	5.75643	C39H72NO7P	#VALUE!	PE(18:3(6Z,9Z,12Z)/P-16:0)	5	Lipids: Glycerophospholipids	Glycerophosphoethanolamines	90118	1	0	0.759874	0	0	1	NA	0.194608	NA	NA	76725.5	0	58301.7	0	0	11695.1	NA	16330.8	NA	NA	0.152427	NA	0.280108	NA	NA	0	low	0.841298	low	low	p777
702.501	7.59773	C77H146O17P2	#VALUE!	[GP (16:0/18:0)] 1',3'-Bis-[1-hexadecanoyl-2-(11Z-octadecenoyl)-sn-glycero-3-phospho]-sn-glycerol	7	Lipids: Glycerophospholipids	Glycerophosphoglycerophosphoglycerols	48965	1	0	0.645545	0	0	1	NA	0.381806	NA	NA	30705.5	0	19821.8	0	0	16769	NA	6266.32	NA	NA	0.546125	NA	0.316133	NA	NA	0	low	0.369633	low	low	p2342
702.565	8.60283	C39H79N2O6P	#VALUE!	[SP (16:0)] N-(hexadecanoyl)-sphing-4-enine-1-phosphocholine	7	Lipids: Sphingolipids	Ceramide phosphocholines (sphingomyelins)	59666	1	0.237074	1.30967	0.168202	0.290311	1	0.0118405	0.239548	0.00660189	0.00360675	35357.7	8382.4	46307.1	5947.22	10264.7	5307.46	605.581	11586.4	1627.38	4118.43	0.150108	0.0722443	0.250207	0.273637	0.401222	0	25.5001	0.738171	28.0677	13.9519	p2280
703.514	7.66789	C38H74NO8P	#VALUE!	[PC (14:0/16:1)] 1-tetradecanoyl-2-(9Z-hexadecenoyl)-sn-glycero-3-phosphocholine	5	Lipids: Glycerophospholipids	Glycerophosphocholines	34134	1	0	1.09435	0	0	1	NA	0.737387	NA	NA	23649.3	0	25880.5	0	0	8003.34	NA	7162.55	NA	NA	0.338418	NA	0.276755	NA	NA	0	low	0.0431565	low	low	p1415
704.63	5.01962	C45H84O5	#VALUE!	[GL (20:0/22:2)] 1-eicosanoyl-2-(13Z,16Z-docosadienoyl)-sn-glycerol	5	Lipids: Glycerolipids	Diradylglycerols	97232	1	0	0.81087	0	0	1	NA	0.610432	NA	NA	68099	0	55219.4	0	0	12222.4	NA	36405.7	NA	NA	0.17948	NA	0.659292	NA	NA	0	low	0.112481	low	low	p415
713.534	5.8166	C40H76NO7P	#VALUE!	PC(14:1(9Z)/P-18:1(11Z))	5	Lipids: Glycerophospholipids	Glycerophosphocholines	306668	1	0.000669202	0.700735	0.00133932	0	1	NA	0.131139	NA	NA	277795	185.901	194661	372.056	0	25819.9	NA	61711	NA	NA	0.0929456	NA	0.317018	NA	NA	0	low	1.54446	low	low	p775
713.534	7.43264	C40H76NO7P	#VALUE!	PC(14:1(9Z)/P-18:1(9Z))	5	Lipids: Glycerophospholipids	Glycerophosphocholines	91786	1	0	0.890686	0.00295108	0	1	NA	0.514905	NA	NA	83082	0	74000	245.182	0	5939.88	NA	19768.9	NA	NA	0.0714942	NA	0.267147	NA	NA	0	low	0.19358	low	low	p1340
721.287	5.16214	C27H47N9O10S2	#VALUE!	Trypanothione disulfide	6	Amino Acid Metabolism	Glutathione metabolism	8051	1	1.35874	0.995736	0.594952	1.02556	1	0.581114	0.990193	0.307855	0.962094	3867.95	5255.53	3851.46	2301.25	3966.81	1853.28	3440.25	1098.52	1350.63	2796.7	0.479138	0.654596	0.285223	0.586911	0.705026	0	0.126089	5.86071e-05	0.466749	0.000868248	n568
725.535	5.78131	C41H76NO7P	#VALUE!	PE(18:2(9Z,12Z)/P-18:1(11Z))	5	Lipids: Glycerophospholipids	Glycerophosphoethanolamines	19295	1	0	0.955653	0.0111119	0	1	NA	0.64904	NA	NA	17302.2	0	16534.9	192.261	0	1774.75	NA	2037.32	NA	NA	0.102574	NA	0.123213	NA	NA	0	low	0.0806455	low	low	n1561
725.58	5.77662	C42H79NO8	#VALUE!	Glucosylceramide (d18:1/9Z-18:1)	5	Lipids: Sphingolipids	Sphingolipid metabolism	25608	1	0	0.915525	0	0	1	NA	0.63151	NA	NA	21836.8	0	19992.1	0	0	2293.49	NA	5468.86	NA	NA	0.105029	NA	0.273551	NA	NA	0	low	0.0967563	low	low	p786
727.514	6.08182	C40H74NO8P	#VALUE!	PC(14:0/18:3(6Z,9Z,12Z))	5	Lipids: Glycerophospholipids	Glycerophosphocholines	297739	1	0	0.60974	0	0	1	NA	0.200429	NA	NA	247209	0	150733	0	0	54176	NA	89495	NA	NA	0.219151	NA	0.593732	NA	NA	0	low	0.850443	low	low	p861
727.514	7.60665	C40H74NO8P	#VALUE!	[PC (14:0/18:3)] 1-tetradecanoyl-2-(9Z,12Z,15Z-octadecatrienoyl)-sn-glycero-3-phosphocholine	5	Lipids: Glycerophospholipids	Glycerophosphocholines	581253	1	0	0.468151	0	0	1	NA	0.226572	NA	NA	368101	0	172327	0	0	200112	NA	66584.9	NA	NA	0.543634	NA	0.386387	NA	NA	0	low	0.86171	low	low	p565
729.529	7.65704	C40H76NO8P	#VALUE!	[PC (14:0/18:2)] 1-tetradecanoyl-2-(9Z,12Z-octadecadienoyl)-sn-glycero-3-phosphocholine	5	Lipids: Glycerophospholipids	Glycerophosphocholines	1532327	1	0	0.701792	0	0	1	NA	0.39246	NA	NA	1.01716e+06	0	713831	0	0	483161	NA	143855	NA	NA	0.475012	NA	0.201525	NA	NA	0	low	0.362029	low	low	p559
729.529	6.10082	C40H76NO8P	#VALUE!	[PC (16:1/16:1)] 1,2-di-(9Z-hexadecenoyl)-sn-glycero-3-phosphocholine	5	Lipids: Glycerophospholipids	Glycerophosphocholines	654149	1	0	0.722302	0	0	1	NA	0.19236	NA	NA	628244	0	453782	0	0	26452.6	NA	157589	NA	NA	0.0421056	NA	0.34728	NA	NA	0	low	1.19201	low	low	p859
739.515	5.6814	C41H74NO8P	#VALUE!	[PE (16:0/20:4)] 1-hexadecanoyl-2-(5Z,8Z,11Z,14Z-eicosatetraenoyl)-sn-glycero-3-phosphoethanolamine	7	Lipids: Glycerophospholipids	Glycerophosphoethanolamines	10658	1	0	0.505453	0	0	1	NA	0.0662401	NA	NA	9030.17	0	4564.32	0	0	2017.69	NA	2308.06	NA	NA	0.223439	NA	0.505674	NA	NA	0	low	2.12209	low	low	n1722
769.56	7.62196	C43H80NO8P	#VALUE!	PC(15:0/20:3(5Z,8Z,11Z))	5	Lipids: Glycerophospholipids	Glycerophosphocholines	155326	1	0	0.807701	0	0	1	NA	0.617464	NA	NA	94567.9	0	76382.6	0	0	53098.2	NA	13440.8	NA	NA	0.561482	NA	0.175966	NA	NA	0	low	0.110233	low	low	p575
770.599	7.58694	C55H78O2	#VALUE!	demethylmenaquinone-9	5	0	demethylmenaquinone-9 biosynthesis __ superpathway of demethylmenaquinone-9 biosynthesis __ superpathway of menaquinone-9 biosynthesis __ menaquinone-9 biosynthesis	520302	1	0	1.50499	0	0	1	NA	0.588516	NA	NA	170168	0	256100	0	0	62558.9	NA	229810	NA	NA	0.367631	NA	0.897342	NA	NA	0	low	0.130177	low	low	p567
802.513	4.64268	C46H75O9P	#VALUE!	[PG (8:0/8:0)] 1-(8-[5]-ladderane-octanoyl)-2-(8-[3]-ladderane-octanyl)-sn-glycero-3-phospho-(1'-sn-glycerol)	5	Lipids: Glycerophospholipids	Glycerophosphoglycerols	10561	1	0	1.67761	0	0	1	NA	0.132899	NA	NA	4694.61	0	7875.72	0	0	664.314	NA	2328.97	NA	NA	0.141506	NA	0.295715	NA	NA	0	low	1.72528	low	low	p2443
836.542	4.68361	C43H81O13P	#VALUE!	[PI (16:0/18:1)] 1-hexadecanoyl-2-(9Z-octadecenoyl)-sn-glycero-3-phospho-(1'-myo-inositol)	5	Lipids: Glycerophospholipids	Glycerophosphoinositols	47102	1	0	1.00482	0	0	1	NA	0.989851	NA	NA	29568.8	0	29711.4	0	0	15187.4	NA	9762.91	NA	NA	0.513628	NA	0.328592	NA	NA	0	low	6.23289e-05	low	low	n1224
860.541	4.65006	C45H81O13P	#VALUE!	PI(16:0/20:3(5Z,8Z,11Z))	7	Lipids: Glycerophospholipids	Glycerophosphoinositols	93606	1	0	0.475441	0	0	1	NA	0.028409	NA	NA	75901.6	0	36086.7	0	0	15466	NA	13120.8	NA	NA	0.203764	NA	0.363591	NA	NA	0	low	3.85367	low	low	n1223
